# Supplementary material for: Comparison of Myosepta Development and Transcriptome Profiling between Blunt Snout Bream with and Tilapia without Intermuscular Bones
Source: Biology (Basel). 2021 Dec 10;10(12):1311. doi: 10.3390/biology10121311 (PMC8698383; doi:10.3390/biology10121311)
Supplement: Supplementary file 1 [file biology-10-01311-s001.zip]

Archive with 1 entries (1 files):
- biology-1453936-supplementary.xlsx
