# Supplementary material for: Comparison of Myosepta Development and Transcriptome Profiling between Blunt Snout Bream with and Tilapia without Intermuscular Bones
Source: Biology (Basel). 2021 Dec 10;10(12):1311. doi: 10.3390/biology10121311 (PMC8698383; doi:10.3390/biology10121311)
Supplement: Supplementary file 1 [file biology-10-01311-s001.zip › biology-1453936-supplementary.xlsx]

## Sheet: Supplementary information
Comparison of myosepta development and transcriptome profiling between blunt snout bream with and tilapia without intermuscular bones Jia-Jia Zhou 1, 2, Yong-Jie Chang 1, 2, Yu-Long Chen 1, 2, Xu-Dong Wang 1, 2, Qing Liao 1, 2, Rui-Hui Shi 1, 2*, Ze-Xia Gao 1, 2, 3,* 1 College of Fisheries, Key Lab of Freshwater Animal Breeding, Ministry of Agriculture and Rural Affairs/Key Lab of Agricultural An…
Table S1. Amino acid sequence GeneBank accession number/Ensembl ID of bone-related genes in different species.
Table S2. The primer sequences for genes qRT-PCR of M. amblycephala and O. niloticus.
Table S3. List of DEGs in different comparison groups of M. amblycephala.
Table S4. List of DEGs in different comparison groups of O. niloticus.
Table S5. GO terms of 1018 DEGs uniquely shared in S4_vs_S1 and S3_vs_S1 in M. amblycephala.
Table S6. KEGG pathway information of 1018 DEGs uniquely shared in S4_vs_S1 and S3_vs_S1 in M. amblycephala.

## Sheet: Table S1
Table S1. Amino acid sequence GeneBank accession number/Ensembl ID of bone-related genes in different species.
Gene	GenBank accession number/Ensembl ID
Mus musculus alpl	NP_001274101.1
Homo sapiens alpl	NP_000469.3
Cynoglossus semilaevis alpl	XP_008318967.1
Oryzias latipes alpl	XP_004069357.1
Oreochromis niloticus alpl	XP_003447731.1
Paralichthys olivaceus alpl	XP_019952398.1
Xenopus tropicalis alpl	XP_031762314.1
Danio rerio alpl	NP_957301.2
Gallus gallus alpl	NP_990691.1
Cyprinus carpio alpl	XP_042589969.1
Carassius auratus alpl	XP_026101183.1
Megalobrama amblycephala alpl
Ictalurus punctatus alpl	XP_017306457.1
Pelteobagrus fulvidraco alpl	XP_027021411.1
Clupea harengus alpl	XP_031423197.1
Esox lucius alpl	XP_034143303.1
Mus musculus bgp	NP_031567.1
Homo sapiens bgp	NP_954642.1
Cynoglossus semilaevis bgp	XP_024914565.1
Oryzias latipes bgp	ENSORLP00000027226
Oreochromis niloticus bgp	XP_003443144.1
Paralichthys olivaceus bgp	XP_019961841.1
Xenopus tropicalis bgp	NP_001006689.1
Danio rerio bgp	NP_001077326.1
Gallus gallus bgp	NP_990718.2
Cyprinus carpio bgp	AIT51847.1
Carassius auratus bgp	XP_026095683.1
Megalobrama amblycephala bgp
Ictalurus punctatus bgp	XP_017337498.1
Pelteobagrus fulvidraco bgp	XP_026989321.1
Clupea harengus bgp	XP_031436565.1
Esox lucius bgp	XP_010873246.1
Mus musculus col1a2	NP_031769.2
Homo sapiens col1a2	NP_000080.2
Cynoglossus semilaevis col1a2	XP_024920918.1
Oryzias latipes col1a2	XP_023815576.1
Oreochromis niloticus col1a2	NP_001269826.1
Paralichthys olivaceus col1a2	XP_019946222.1
Xenopus tropicalis col1a2	NP_001072718.1
Danio rerio col1a2	NP_892013.2
Gallus gallus col1a2	NP_001073182.2
Cyprinus carpio col1a2	XP_042632906.1
Carassius auratus col1a2	XP_026087352.1
Megalobrama amblycephala col1a2
Ictalurus punctatus col1a2	XP_017309977.1
Pelteobagrus fulvidraco col1a2	XP_027031401.1
Clupea harengus col1a2	XP_012685017.1
Esox lucius col1a2	XP_010889809.1
Mus musculus entpd5	NP_031673.2
Homo sapiens entpd5	NP_001240.1
Cynoglossus semilaevis entpd5a	XP_008333895.1
Oryzias latipes entpd5a	XP_004082620.2
Oreochromis niloticus entpd5a	XP_003453170.1
Paralichthys olivaceus entpd5b	XP_019965669.1
Xenopus tropicalis entpd5	XP_031746357.1
Danio rerio entpd5a	XP_684862.2
Danio rerio entpd5b	XP_002665866.3
Gallus gallus entpd5	XP_015143155.3
Cyprinus carpio entpd5a	XP_018977275.1
Cyprinus carpio entpd5b	XP_042602122.1
Carassius auratus entpd5a	XP_026085288.1
Carassius auratus entpd5b	XP_026115573.1
Megalobrama amblycephala entpd5a
Megalobrama amblycephala entpd5b
Ictalurus punctatus entpd5a	XP_017330842.1
Ictalurus punctatus entpd5b	XP_017310882.1
Pelteobagrus fulvidraco entpd5a	XP_027027852.1
Pelteobagrus fulvidraco entpd5b	XP_027005253.1
Clupea harengus entpd5a	XP_012692607.1
Clupea harengus entpd5b	XP_031438062.1
Esox lucius entpd5	XP_010896208.1
Mus musculus fgf23	NP_073148.1
Homo sapiens fgf23	NP_065689.1
Cynoglossus semilaevis fgf23	XP_008313854.1
Oryzias latipes fgf23	XP_020569927.1
Oreochromis niloticus fgf23	XP_003452114.1
Paralichthys olivaceus fgf23	XP_019947755.1
Xenopus tropicalis fgf23	XP_002940347.2
Danio rerio fgf23	NP_001009564.2
Gallus gallus fgf23	XP_040516887.1
Cyprinus carpio fgf23	XP_018932206.1
Carassius auratus fgf23	XP_026078691.1
Megalobrama amblycephala fgf23
Ictalurus punctatus fgf23	XP_017349418.1
Pelteobagrus fulvidraco fgf23	XP_027009959.1
Clupea harengus fgf23	XP_012678925.3
Esox lucius fgf23	XP_010885406.2
Mus musculus phex	NP_035207.1
Homo sapiens phex	NP_000435.3
Cynoglossus semilaevis phex	XP_008306537.2
Oryzias latipes phex	XP_023805881.1
Oreochromis niloticus phex	XP_003439222.1
Paralichthys olivaceus phex	XP_019965271.1
Xenopus tropicalis phex	XP_004911718.1
Danio rerio phex	NP_001307259.1
Gallus gallus phex	XP_015157829.1
Cyprinus carpio phex	XP_042570380.1
Carassius auratus phex	XP_026093721.1
Megalobrama amblycephala phex
Ictalurus punctatus phex	XP_017309255.1
Pelteobagrus fulvidraco phex	XP_027008405.1
Clupea harengus phex	XP_012675655.2
Esox lucius phex	XP_028972215.1
Mus musculus runx2	NP_001258556.1
Homo sapiens runx2	NP_001019801.3
Cynoglossus semilaevis runx2a	XP_016892643.1
Cynoglossus semilaevis runx2b	NP_001315160.1
Oryzias latipes runx2b	NP_001098320.1
Oreochromis niloticus runx2b	XP_025754975.1
Paralichthys olivaceus runx2b	XP_019947132.1
Xenopus tropicalis runx2	NP_001128588.1
Danio rerio runx2a	NP_998023.1
Danio rerio runx2b	NP_998027.2
Gallus gallus runx2	NP_989459.1
Cyprinus carpio runx2a	XP_042599105.1
Cyprinus carpio runx2b	XP_042634172.1
Carassius auratus runx2a	XP_026142509.1
Carassius auratus runx2b	XP_026146099.1
Megalobrama amblycephala runx2a
Megalobrama amblycephala runx2b
Ictalurus punctatus runx2a	XP_017332038.1
Ictalurus punctatus runx2b	XP_017312079.1
Pelteobagrus fulvidraco runx2a	XP_027027916.1
Pelteobagrus fulvidraco runx2b	XP_027004631.1
Clupea harengus runx2	XP_031436336.1
Esox lucius runx2	XP_012992803.3
Mus musculus scx	NP_942588.1
Homo sapiens scx	NP_001073983.1
Cynoglossus semilaevis scx	XP_008321444.1
Oryzias latipes scx	XP_004077830.1
Oreochromis niloticus scx	XP_003443730.1
Paralichthys olivaceus scx	XP_019946801.1
Xenopus tropicalis scx	XP_004919846.2
Danio rerio scxa	NP_001076538.2
Danio rerio scxb	XP_696212.3
Gallus gallus scx	NP_989584.1
Cyprinus carpio scxa	XP_018980532.1
Cyprinus carpio scxb	XP_018974399.1
Carassius auratus scxa	XP_026145498.1
Carassius auratus scxb	XP_026140925.1
Megalobrama amblycephala scxa
Megalobrama amblycephala scxb
Ictalurus punctatus scxa	XP_017310767.1
Ictalurus punctatus scxb	XP_017327674.1
Pelteobagrus fulvidraco scxa	XP_027022415.1
Pelteobagrus fulvidraco scxb	XP_027004578.1
Clupea harengus scxa	XP_012673772.1
Clupea harengus scxb	XP_012694937.2
Esox lucius scx	XP_010889859.1
Mus musculus sp7	XP_006520581.1
Homo sapiens sp7	NP_001166938.1
Cynoglossus semilaevis sp7	NP_001315183.1
Oryzias latipes sp7	XP_011473169.1
Oreochromis niloticus sp7	XP_005456445.1
Paralichthys olivaceus sp7	XP_019969314.1
Xenopus tropicalis sp7	NP_001128590.1
Danio rerio sp7	NP_998028.1
Gallus gallus sp7	ENSGALP00000064988
Cyprinus carpio sp7	XP_018927146.2
Carassius auratus sp7	XP_026068724.1
Megalobrama amblycephala sp7
Ictalurus punctatus sp7	XP_017334672.1
Pelteobagrus fulvidraco sp7	XP_027002942.1
Clupea harengus sp7	XP_012696602.1
Esox lucius sp7	XP_019900671.1
Note:	The amino acid sequences of Megalobrama amblycephala are from our sequencing results

## Sheet: Table S2
Table S2. The primer sequences for genes qRT-PCR of M. amblycephala and O. niloticus.
Gene name	Primer-F	Primer-R
Mam-runx2a	GGCGTTTAAGGTTGTCGCTC	TGAGGCGCCGTAGTAGAGAT
Mam-runx2b	AGGAATGCCTCAGGGGTTATG	CTTGCGGTGGGTTTGTGAAT
Mam-col1a2	TTGATGGACGCAAAGGAG	CAGAAGGGCCAACACGAC
Mam-bgp	GACAGAAGAGAGCTGGAGCG	GTAGTACGCAGTGTAGGCCG
Mam-entpd5a	CTCCCTCACCAACTAAAC	TACGGAAGGTACTACTCAAC
Mam-entpd5b	CACGAGCCGTTTACAATC	ACTCGCTACACTTACACCCTA
Mam-scxa	GCGGTGAAGGCTGTATTG	GTCGGAGGACGATGAAAA
Mam-scxb	GACAAGTCCTTCCGTATGGG	GGGCTGTGAGTTTTCTGAGTC
Mam-fgf23	CCTCCCTCAGTCATCTCTCT	ACGGCTCAAAGTCCAAGT
Mam-sp7	GCACCCCTATGGCTCATGGT	AGGCGTGAAATCGGGAGTGT
Mam-alpl	TATCTGTTGGGTCTGTTTGA	TCTACTGCCTCGTGTAAGG
Mam-phex	AGGATGCCAAACCTCTGC	TGCTGTGCTGACTGCGTAT
Oni-runx2b	ATGGCATCTAACAGCCTTTTC	GCTCACATCGTTCATCTTTCC
Oni-col1a2	AAGAACAGCGTTGCCTACATG	AGCACGGAGAAGGTGAAGC
Oni-bgp	CTGTGTCGCTTCAGATGCT	CGATGATGCCGTTTATGTC
Oni-entpd5a	TACATCCCCCACTTCTACC	GTTGAAAGGAGAGGACCG
Oni-entpd5b	ACCTTCATCCAGAGCGAC	CGTCCTCTTGGCTACCTT
Oni-scxa	CGCTCTTTCTCGCTGTCTT	CATAGGTAACGGCTGCTTTT
Oni-fgf23	TCTTGCCCAGGAAAAACAC	TCCCCGACCTCTGTTTCTA
Oni-sp7	TGGGAAAGTCTACGGCAA	TCCAGTTCATCAGAGCGG
Oni-alpl	TCAATGGTGCGAGGGAGA	AGGAGGTGAGCCAAGGGAC
Oni-phex	TGACAATAACGGTCGCAA	CCGCTTCTGGTCTGTATGT

## Sheet: Table S3
Table S3. List of DEGs in different comparison groups of M. amblycephala.
S4_vs_S1		S3_vs_S1		S2_vs_S1		S4_vs_S3		S4_vs_S2		S3_vs_S2
Up-regulated	Down-regulated	Up-regulated	Down-regulated	Up-regulated	Down-regulated	Up-regulated	Down-regulated	Up-regulated	Down-regulated	Up-regulated	Down-regulated
LOC100561812	wu:fd14a01	LOC100561812	ckmt1	LOC100334689	LOC100426577	mgc108470	wu:fd14a01	LOC100561812	wu:fd14a01	LOC100561812	enam
col11a1a	myhc4	col11a1a	wu:fd14a01	and2	ckmt1	lgals4	LOC100181538	col11a1a	ckmt1	col11a1a	ckmt1
lgals4	ckmt1	alox15b	col10a1b	col9a3	col10a1b	muc5.1	peli1b	mgc108470	myhc4	slc1a4	scpp7
mgc108470	col10a1b	slc1a4	enam	hsp90aa1.1	cox6a2	ca15a	ldha	lgals4	LOC100181538	mdka	wu:fd14a01
krt92	cox6a2	tuba8l3	myhc4	angptl4	pla2g4f	mep1b	pgp	mylpfb	enam	alox15b	slc43a2b
krt91	LOC100181538	LOC101352926	gpd1b	actc1a	si:ch73-368j24.11	si:ch73-359m17.2	chac1	krt92	ckmt2b	LOC101352926	mknk2b
LOC101352926	pla2g4f	mdka	cox6a2	si:ch211-242b18.1	myhz2	esrp2	myhc4	LOC101352926	scpp7	lum	tsfm
mylpfb	gpd1b	hpdb	LOC100426577	nup210	mylpfa	si:ch73-288o11.5	hspb7	rhbg	ldha	col7a1	mlip
rbp4	LOC100426577	sec24d	mlip	si:ch211-217k17.7	LOC100330250	LOC799643	exosc7	krt91	si:ch211-250g4.3	mcm5	LOC656627
lmnb2	ckmt2b	mcm6	slc43a2b		gpd1b	LOC656627	pla2g4f	ca15a	mlip	cer1	ckmt2b
LOC100554861	LOC101171813	hsp90aa1.1	LOC101171813		cbsb	tsfm	dusp8a	txndc12	tpi1b	mcm4	myhc4
rhbg	mlip	mcm4	LOC100850173		cacna2d1	prss36	gpc6a	mdka	col10a1b	LOC465443	col10a1b
eif5a2	si:ch211-250g4.3	col7a1	myhz2		elna	slc43a2b	col1a1a	rbp4	pgam2	mcm2	dusp27
pah	LOC100850173	cad	LOC656627		samd9	LOC100554861	fhl1a	col7a1	pfkma	mcm6	mkrn1
txndc12	phkg1a	smarca4a	ckmt2b		wu:fd14a01	zgc:172053	lum	krt5	aldoaa	tuba8l3	tsc1b
hpdb	adssl1	LOC465443	mkrn1		LOC101171813	cyp1a	spock3	slc1a4	bpgm	twist2	calcoco2
col7a1	ldha	mcm5	prx		eno3	mslna	ccn2a	si:ch73-359m17.2	LOC567740	tubb4b	usp28
mcm4	pgam2	hsp90b1	dusp27		LOC100850173	mknk2b	prelid3b	mcm4	gpd1b	sec24d	prx
mcm3	tpi1b	tubb4b	calcoco2		myhc4	mylpfb	col6a1	paplna	pygma	hpdb	svila
krt5	pfkma	krt91	tsfm		bcl6aa	rhbg	tnni2a.1	LOC100554861	cox6a2	sars	si:ch211-250g4.3
mdka	eno3	lsm6	si:ch211-250g4.3		mid1ip1l	grhl1	pfkma	twist2	pfkmb	dnaja4.1	si:ch211-155m12.1
muc5.1	gapdh	ilf2	pla2g4f		smyhc2	si:dkey-201l21.4	myh7	mep1b	adssl1	asns	ampd3b
neo1	LOC409155	lum	eno3		vps37d	ampd3b	col6a2	eif5a2	phkg1a	dtwd2	gpd1b
fah	enam	lmnb2	myo18b		sb:cb1081	crybg2	dbi	mcm2	myhb	tubb2b	ambn
tubb2b	pygma	pcna	svila		b2m	urgcp	LOC101164525	mcm3	gapdh	cad	LOC100850173
ganab	mlxipl	dnaja4.1	synm		tnni2a.1	ildr1a	mlxipl	pah	LOC100850173	hsp90b1	alpk2
rpn1	mylpfa	smc4	tsc1b		LOC100702416	angptl4	pdlim1	lmnb2	usp28	hspa5	atg9b
cbx6b	myhz2	mcm2	si:ch211-149b19.3		si:ch211-149b19.3	cyp4f3	dnajb6b	esrp2	ppp1r3a	ilf2	egln1b
smarca4a	bpgm	h2afx	si:ch73-141c7.1		aqp3b	arid6	aldoaa	mcm5	asb2a.1	mcm3	myo18b
dnmt1	aldoaa	rpn1	usp28		thbs3a	tfap2c	igfn1.1	tubb2b	LOC101171813	rbp4	usp25
cad	vps37d	twist2	cbsb		bhlhe41	krt92	coq10b	hspa5	myh7	smc4	mtmr4
twist2	pfkmb	rbp4	myoc		mpz	tfap2a	mylk4a	gpa33	pla2g4f	hm13	tpi1b
mcm2	clip1	mcm3	LOC100330250		tdh	plcb4	si:ch211-217a12.1	hspa8	clip1	cdca7a	LOC101171813
fmod	igfn1.1	tubb2b	smyhc2		igfn1.1	krt5	thbs3a	col14a1a	mlxipl	LOC100219053	sqstm1
hspa8	LOC567740	chaf1a	ppp1r27b		gask1b	si:ch211-125o16.4	dcn	LOC100556653	mybpc2a	fbl	hbp1
tuba8l	LOC100537326	fkbp9	ampd3b		ocrl	tfpi	mylk3	muc5.1	LOC409155	kera	sesn2
fkbp9	myo18b	LOC100219053	ampd1		myl12.2	dmbt1	cycsb	neo1	map1b	kdelr2a	gys1
hsp90aa1.1	atp2a1l	fbl	LOC409155		slc25a29	ambn	ywhag2	LOC465443	dusp27	pcna	klhl31
smc4	peli1b	fmod	tpi1b		paip1	tmprss13a	aldoab	aqp3b	slc37a4b	abcf2a	dcaf6
mep1b	smyhc2	fah	alas2		LOC100535525	wu:fb97g01	slc1a4	ganab	LOC101165754	dcn	synm
npm1a	usp28	asns	mknk2b		si:ch211-76l23.4	ghra	phkg1a	dnmt1	agla	fkbp1b	serinc1
si:ch73-359m17.2	slc37a4b	bop1	adssl1		si:ch73-141c7.1	enam	LOC100554707	grhl1	pgm1	h2afx	ehbp1l1a
ca15a	gpib	krt92	phkg1a		phkg1a	pcdh20	ndufa4l	fah	ddit3	lsm6	myoc
hsp90b1	synm	rfc1	lmo7a		itih5	myb	bpgm	tat	gpib	smarca4a	paplnb
canx	myhb	dnmt1	scpp7		magi3	aoc1	col6a3	si:ch73-288o11.5	aldoab	rpn1	psme4a
hspa4a	dusp27	hspa4a	si:ch73-368j24.11		LOC100537326	itln2	stmn1	rpn1	txnipa	snrpa	LOC100085579
uhrf1	map1b	rars	hsc70		si:ch211-132b12.7	nfkbiz	lnpk	hpdb	LOC100535641	sfrp2	alas2
LOC100556653	magi3	zgc:86599	mylpfa		fgl2a	LOC100629567	adamts1	ildr1a	eno3	rars	pfkfb3
tuba8l3	mybpc2a	fn1a	selenop		sema3c	tjp3	LOC100535760	npm1a	atp2a1l	lmnb1	ppp1r3ab
mcm5	alas2	snrpa	pgam2		lmo7a	fabp7a	dhrs11b	gnaia	si:ch211-155m12.1	wu:fc46h12	si:ch211-157b11.14
hspa5	ampd1	LOC100535344	LOC100181538		pparaa	plaur	abraa	alox15b	calcoco2	fkbp9	LOC100220428
ilf2	calcoco2	sars	si:ch211-155m12.1		sh3bgr	krt91	clic2	col14a1	skila	phgdh	cox4i1l
alox15b	asb2a.1	ganab	pnkp		hspb6	zmp:0000000737	gapdh	smc4	prkag3b	ckap4	foxk2
stt3a	pgm1	lmnb1	serinc1		bgna	aldob	mtrf1l	tjp3	LOC100537326	lmnb2	myhb
lsm6	casq1b	nat10	kbtbd12		si:ch73-364h19.2	gpa33	fn1	tuba8l	msi1	gatm	neb
lmnb1	postna	prrx1b	samd9		kidins220a	pou2f3	asb2a.1	uhrf1	cox4i1l	dnmt1	LOC101165754
pold1	LOC100330250	npm1a	pygma		thbs4a	si:ch73-204p21.2	pim1	gnmt	dcaf6	LOC414001	pygma
hgd	adh5.l	abcf2a	ehbp1l1a		mlxipl	kdm6bb	capn3	lsm6	myo18b	qdpra	pgam2
mcm6	skila	qdpra	adh5.l			nploc4	sfrp1b	lmnb1	gys1	aldh1l2	trim55b
palmda	aldoab	hm13	kidins220a			amy2a	nt5c3a	marcksb	tp53inp1	fgl1	sesn1
zgc:86599	idh2	uhrf1	usp25			LOC100330978	med18	si:ch211-288g17.3	paplnb	txndc5	tsc2
LOC465443	kbtbd12	eif2a	ambn			inafm2	angptl7	tfap2c	alas2	prrx1b	LOC567740
tubb4b	svila	cer1	dcaf6			LOC100561812	vav3b	lmf2b	svila	LOC100535344	hif1an
col14a1a	si:ch211-149b19.3	kera	klhl31			abcc3	alox15b	wu:fc46h12	atp2a2a	chaf1a	abtb1
mogs	myoc	rrm1	eef2l2			gigyf1b	atp1b1a	cad	bhlhe40	plin1	krt97
slc1a4	si:ch73-368j24.11	fgl1	vps37d			fras1	tuba3c	fkbp9	hbp1	txndc12	hif1ab
atp2a1	LOC100079308	dtwd2	atp2a1l			ccl25a	ognb	tubb4b	LOC539238	paplna	cast
tnn	si:ch73-141c7.1	pah	LOC100537326			pvrl2l	gpt2	cyp1a	igfn1.1	ucmaa	rad23ab
nup93	atp2a2a	vdac1	sqstm1			si:dkey-33m11.8	mcama	zgc:86896	peli1b	ccdc80l2	atg2a
calr3b	LOC664324	hspa5	si:ch211-157b11.14			si:dkey-247k7.2	psat1	hsp90b1	ppp1r3ab	fah	LOC100204837
rrm1	mkrn1	kdelr2a	gapdh			cdh26.1	arntl1a	krt4	nt5dc2	npm1a	ppp1r27b
chaf1a	dcaf6	calr	gys1			LOC571042	plcd3a	mcm6	wbp4	mcm7	cltcl1
tat	prx	hmga2	krt97			tlk1b	krt15	ehd1b	nfe2l1	hnrnpl	kdm4aa
nat10	scpp7	ckap4	clip1			capn2l	rpl17	cbx6b	frya	nol6	pnkp
prpf8	tnni2a.1	impdh1b	LOC100204837			slc7a8a	thbs2a	plin1	lnpk	krt91	ghra
si:ch211-288g17.3	hspb6	ranbp1	tecra			esrp1	nup37	dhx9	synm	uhrf1	si:ch73-141c7.1
fgl1	actn2	plin6	cox4i1l			galnt5	ckmt1	ilf2	usp25	spock3	pfkmb
prrx1b	tp53inp1	nup210	atg9b			slc6a13	cox6a2	pdia6	ambn	thop1	angptl4
rpn2	lnpk	lalba	pfkma			LOC100123305	znf513a	LOC100332705	postna	psat1	arih2
marcksb	tcp11l2	calr3b	cxcl12b			nansb	cxxc5a	dynll1	tsc1b	mamdc2b	bhlhe40
cyp1a	LOC539238	nup93	actn3b			slc44a4	ndfip1l	smarca4a	sln	krt92	pdk2a
stip1	LOC100229594	zic1	mybpc3			rps6ka1	tfpia	crybg2	got2a	chac1	ppp1r3a
tfap2a	cox4i1l	dhx15	LOC664324			cdk6	dapp1	hsp90ab1	LOC100222646	ganab	myhz2
hsp90ab1	LOC100538191	nomo	cast			alcamb	si:dkey-5i3.5	fgl1	klhl31	marcksl1b	retreg1
nomo	LOC100696169	rrbp1	slc25a55b			tln2a	ostn	nol6	ccng2	nop58	hsc70
cltcb	gys1	tuba8l4	abtb1			foxa3	zgc:85858	si:dkey-201l21.4	LOC100079308	plin6	lrrc14b
zgc:86896	lmo7a	txndc5	idh2			ppp1r27b	prkag3b	atp1a1a.3	desma	commd2	selenop
dnmt3bb.1	actn3b	sf3b4	pfkfb3			dgkza	rcan1a	atp2a1	vps37d	smarca5	cox6a2
nono	cbsb	eif5a2	foxk2			cfl1l	tp53inp2	mcm7	si:ch1073-281m9.1	dhx15	map1b
hmga2	mpz	stt3b	nr1d1			plec	hnrnpd	pvalb2	trim55b	hmga2	usp13
slit3	paip1	calr3a	stim2a			pxnb	slc37a4b	prpf8	si:ch211-266g18.10	clns1a	bpgm
lmf2b	eef2l2	ebna1bp2	map1b			krt16	cdo1	plcb4	zgc:112356	tk1	ryr1b
ap2a1	coq10b	LOC100536090	bhlhe41			etnk1	agrpl	cd99l2	si:ch211-157b11.14	cd99l2	agap_agap004734
LOC100536090	ugp2a	lars	LOC100702416			LOC100005016	ndufab1a	fmod	fn1	tuba3c	nfe2l1
sec24d	mef2aa	neo1	fnip1			s100v1	msi1	hgd	mkrn1	htra3	asb10
krt4	ppp1r3a	stt3a	cand2			osbpl7	dtwd2	bub3	dnajb6b	fmod	sigirr
dynll1	LOC101165754	zmat3	retreg1			LOC100702416	c17h15orf52	col27a1a	tcp11l2	ranbp1	slc38a5b
gnaia	elna	cdca7a	ly75			ccdc125	prkcq	itgb6	crata	etf1b	urgcp
rfc1	tmem233	pold1	trim55b			si:ch211-155m12.1	ptgr1	tfap2a	mef2cb	pgp	txnipa
p4hb	b2m	plin1	egln1b			LOC100011610	mfap5	wfdc1	prx	si:dkey-113d16.9	actn3b
pdia6	si:ch211-155m12.1	smarca5	pfkmb			LOC100085579	mrpl57	cfl1l	actn3b	dhrs11b	si:ch211-149b19.3
snrpa	casq1a	wu:fc46h12	paplnb			wnt11r	apoeb	prrx1b	nktr	bub3	fnip1
nap1l1	slc25a55b	eftud2	b2m			usp13	tceb1	uggt1	myoc	stt3b	mef2cb
fbl	zgc:112356	nono	psme4a			si:dkeyp-120h9.1	LOC414001	mogs	chchd6b	pdia6	clip1
esrp2	tsc1b	kifc1	alpk2			b3gnt3.4	ybx2	tfpi	mylk3	LOC100074089	eno3
sar1b	klhl31	stip1	atp2a2a			spint1b	fam78aa	rpn2	LOC100696169	marcksb	aidb
top2a	si:dkey-18a10.3	gstz1	ppp1r3ab			smpd5	wfdc2	tgm2a	adh5.l	nat10	LOC101173897
sf3b4	kidins220a	snrpd1	mlxipl			zgc:158412	trmt6	mslna	serinc1	LOC100556653	atp2a2a
stt3b	pcmt	cdh2	tmem233			dcbld2	gldc	LOC552519	ugp2a	stmn1	pfkma
plin1	serinc1	sfrp2	zgc:92606			crybg1a	zgc:152804	zgc:195173	actn2	zc3hc1	atp2a1l
LOC101170263	msi1	etf1b	myhb			zgc:123258	rnf14	LOC662406	egln1b	rb1	ampd1
pdia3	clic2	psph	slc38a5b			LOC100025417	myl2a	tfg	igfbp6b	gch2	im:7136185
dnaja4.1	usp25	LOC762058	asb14a			si:ch211-153b23.5	park7	cer1	wu:fb55g09	aspn	asb14a
gnmt	si:ch211-157b11.14	cdc25b	LOC413195			zgc:110333	mlycd	sfrp2	clic2	usp39	usp2a
igf2bp3	crata	nol6	neb			sqstm1	olfml3a	prss36	mef2aa	aqp3b	LOC100181538
wu:fc46h12	cxcl12b	wu:fb72h05	map1lc3a			txndc12	serpinf1	si:dkey-113d16.9	pcmt	zgc:86896	hadhaa
fscn1a	selenop	dnmt3bb.1	LOC100332293			p2ry1	synpo2lb	txndc5	hsd17b4	gnmt	tacc2
pcna	pink1	rbbp4	gpib			zgc:110626	slc16a1b	ptmaa	mylpfa	mfap5	runx1t1
cdc42ep3	paplnb	cdk8	pgm1			pbx3b	vars	zgc:158328	hadhaa	tuba8l4	zgc:77849
lalba	ryr3	stmn1	casq1b			ier5l	zgc:113307	LOC571042	mlycd	sfxn2	LOC100000002
paplna	LOC100535641	cirbpa	tsc2			rela	ucmaa	tuba8l3	LOC100333651	wfdc2	ube4b
impdh1b	mllt11	LOC100556653	LOC100696169			rhcgl1	acsl1b	htra3	ampd1	vars	nt5dc2
ddost	phkb	bzw1a	dusp16			rnf183	sema3aa	hm13	asb14a	calr3a	hsd17b4
ehd1b	si:ch211-217a12.1	ccdc80l2	letm2			LOC552519	lmo7b	ddost	acadl	calr	aldoaa
ahsa1b	thbs3a	marcksb	urgcp			LOC100559095	ssuh2rs1	gch2	magi3	pah	acacb
rbbp4	ehd2a	mapre1b	wdsub1			LOC101170263	serpina10a	LOC100536090	nt5c3a	pcolce2b	wu:fb55g09
wfdc1	ttn.1	mcm7	sesn2			slc25a34	cd276	nono	idh2	fstl1b	adssl1
prss36	emilin2a	phgdh	ryr3			LOC100329486	pycr3	stt3b	acot20	fn1a	ncam1
chaf1b	cacna2d1	ncln	ghra			LOC100536113	chchd6b	myb	mtmr4	si:ch211-288g17.3	eef2l2
LOC100219053	gtpbp2a	tk1	bpgm			epn2	pros1	cluh	casq1b	LOC100536090	ubap2b
ranbp1	mybpc3	LOC414001	si:dkeyp-69b9.3			grhl3	mast3b	thoc5	plcd3a	crhbp	pik3ip1
nol6	cand2	myh10	skila			mrc2	selenbp1	stt3a	ttn	bxdc2	nktr
pck2	krt15	thop1	LOC567740			elf3	phkg1b	nup93	adsl	hsp90aa1.1	cxcl12b
atp1a1a.3	stim2a	erbb3	paip1			zgc:113333	dclk1	cpamd8	nnt	ptgr1	wbp4
cpsf1	ddit3	cse1l	mhc1uxa2			oclna	agla	LOC101170263	gp5	col14a1a	si:dkeyp-69b9.3
tyms	asb14a	aldh1l2	gyg1a			stx11b.1	igfbp3	ssb	fhl1a	hspa8	tecra
gpa33	LOC100204837	cbx6b	LOC100538191			pitpnc1b	LOC101171105	canx	LOC100204837	ncln	igfbp6b
tgm2a	agla	bxdc2	castor2			LOC101163671	LOC100229594	si:dkeyp-120h9.1	atg9b	sf3b4	pgm1
and1	bhlhe41	hnrnpl	LOC100079308			cuzd1	pcolcea	axin2	uqcrb	crip1	sirt1
calr	samd9	farsb	myl12.2			galnt8b.1	LOC656649	zgc:172053	uqcrc2b	tat	clcn1a
prkcsh	tob1a	tuba3c	LOC101165754			slc38a10	uchl1	nfkbiz	rad23ab	serpinh1a	adh5.l
cd99l2	si:ch73-364h19.2	rcc1	gtpbp2a			LOC512541	marveld1	ddx52	kbtbd12	dkc1	gp5
tfg	ak1	usp39	acacb			zgc:113625	sptbn5	hmga2	igfbp3	rbbp4	nnt
gstz1	desma	vars	ryr1b			cdcp1b	thbs4a	p4hb	LOC101164525	LOC762058	ddit3
bub3	got2a	txndc12	pink1			and1	nudt3b	phgdh	alpk2	nono	kbtbd12
mcm7	gstk1	hgd	magi3			ptpn13	efna1a	polr2eb	gtpbp2a	wfdc1	lmo7a
dhx15	mylk3	si:ch211-288g17.3	slc25a29			eps15l1b		dnmt3bb.1	sesn1	snrpd1	LOC101160894
and2	LOC413195	abcf1	ttn.2			atp1a1a.3		snrpa	tnksb	marcksa	gyg1a
tram1	LOC664462	pdia6	crata			cdyl		fbl	lmxm_14_1120b_1	cldn11a	map7d1b
LOC552519	trim55b	clns1a	actn2			eif5a2		plin6	txnipb	fabp7	dennd4b
ccna2	map1lc3a	LOC100334689	si:ch73-364h19.2			zgc:101540		ckap4	park7	ppib	kat6b
myb	ttn	marcksa	gstk1			nectin1b		ccna2	ttn.1	eftud2	ankrd11
txndc5	bcl6aa	foxp4	mpz			castor2		si:dkey-33m11.8	gpc6a	cnot11	lamp1b
dhx9	ppp1r3ab	p3h1	cltcl1					lamc3	hif1an	nudt14	smg6
si:dkey-33m11.8	si:ch211-266g18.10	psat1	usp2a					tmprss13a	tmem233	cd276	zgc:92606
ckap4	LOC100222646	zgc:86896	mtmr4					polr3d	casq1a	rrm1	crata
nup210	dusp16	gch2	rad23ab					nat10	LOC100220428	ctnnb1	skila
rcn3	LOC100699443	pgp	slc37a4b					rbbp4	zbtb16b	ywhaz	cpeb1
gch2	rnf207b	cd99l2	si:ch211-132b12.7					chaf1b	LOC101160894	psph	gapdh
hm13	letm2	rb1	ttn					LOC100123305	flnca	ccna2	dmd
lamc3	fn1	ywhae2	fbxl5					bco1	si:ch211-217a12.1	myl12.1	cox6b1
cdk4	ambn	rrbp1a	slc25a28					chaf1a	ncam1	col2a1	spsb3a
ruvbl2	nt5c1ab	eif4g2b	si:ch211-196h16.5					ccdc80l2	tob1a	trmt6	tnksb
zmpste24	acot20	clspn	LOC100117052					dnaja4.1	slc2a4	bop1	LOC100002472
col9a3	slc4a7	ap2a1	postna					cdk6	aidb	fkbp10b	slc25a55b
pdcd11	LOC100710310	dhrs11b	aldoaa					cpsf1	smyhc2	zgc:56493	lor
plin6	myom1b	LOC100074089	elna					gart	musk	nup93	myo18aa
wnt11r	sln	ywhaz	rfxap					asic2	hsdl2	eif4a1a	wfs1a
LOC100332705	slc25a28	tuba8l	si:dkeyp-77c8.3					ctnnb1	abraa	col14a1	epb41b
apex1	mdh2	rcn3	hspb6					kdelr3	mpz	rcn3	ttn
calr3a	rbm22	hspa8	asb10					nup188	slc4a7	arntl1a	fbxl5
psmc1b	arl6ip1	hmgb2b	clcn1a					calr3b	myhz2	eif4g2b	tnni4a
ctnnb1	fnip1	fabp7	LOC100331407					palmda	tmod4	lmf2b	ankrd29
smarcc1a	nfil3	LOC100536108	btbd2a					pold1	si:dkey-5i3.5	hspa4a	mybpc2a
si:ch211-242b18.1	igfbp6b	bub3	LOC581963					and1	trim66	hnrnpc	asb2a.1
rrbp1	gpx1a	ccna2	fech					cd82a	synpo2lb	impdh1b	tfeb
snrpd1	sc:d0261	hnrnpc	cltc					top2a	dlat	eif5a2	LOC100535641
prmt1	txnipa	sec31a	mid1ip1l					ap2a1	slc25a55b	cdo1	zgc:92335
LOC762058	pnkp	ywhaqa	mef2cb					pck2	coq10b	hmgn6	mhc1uja
col4a5	dtnba	smyd1b	mhc1uea					eif4e1c	LOC664324	LOC100332705	si:ch211-266g18.10
tuba8l4	bgna	atp2a1	cish					xpot	ptprb	kdelr3	phkg1a
LOC100552424	dnajb6b	pdia3	ttn.1					rcn3	LOC100426577	LOC100151449	mhc1uea
LOC100561835	LOC100007086	ctnnb1	pparaa					dhx15	pik3ip1	ppa1b	aplnr
thoc5	tmod4	col7a1l	igfbp6b					cltcb	cxcl12b	exosc6	pdk4
LOC100329486	ttn.2	sfxn2	tdh					aoc1	epb41b	itgb4	LOC100330250
ddx52	prkag3b	zc3hc1	mybpc2a					sf3b4	uqcrc2a	vdac1	LOC799643
eftud2	LOC100027013	utp20	sigirr					pdia3	prkg1	pprc1	spsb3b
mslna	trib3	ppa1b	hspa2					lamb4	fnip1	prim2	LOC581963
rap1b	mef2cb	palmda	dmd					psmc1b	ryr1b	zmat3	kidins220a
cfl1l	wdsub1	prpf8	myo18aa					wnt11r	foxk2	ehd1b	bbox1
setb	ubald1a	wfdc1	sb:cb1081					rrm1	psme4a	vwf	si:dkeyp-77c8.3
uggt1	mut	yars	zgc:92335					zgc:56493	tacc2	kif20a	ncoa6
sec31a	fbxo34	top2a	LOC100085579					dkc1	smpx	cdk8	LOC100334546
sae1	myl12.2	hyou1	itln2					hspa4a	asb10	arf2b	bdh1
parp1	park7	apex1	igfn1.1					LOC100329486	eef2l2	stoml2	mtmr3
p3h1	hsc70	mamdc2b	LOC539238					sar1b	zranb1b	rcn1	fxr1
h2afx	si:ch211-1a19.3	ptp4a1	atg2a					cd81b	LOC100538191	wu:fb72h05	gpib
tfap2c	nt5c3a	LOC100697469	mef2aa					ranbp1	si:dkeyp-69b9.3	zic1	LOC100696169
polr2eb	flnca	htra3	kdm4aa					ahsa1b	gpx1a	neo1	btbd2a
mapre1b	si:dkeyp-69b9.3	LOC656649	si					LOC100566777	cox6b1	zgc:113307	cand2
LOC100123305	si:dkey-282h22.5	nansa	LOC100027013					LOC100219053	epor	sec31a	usp9x
si:dkey-201l21.4	itih5	ugdh	sesn1					prkcsh	zgc:77849	erbb3	ubr4
ebna1bp2	ckma	aqr	si:ch211-212k18.7					ncapd2	gadd45ga	ruvbl1	tmem233
kif22	per3	arf2b	cacna2d1					aldh1l2	lama2	nup37	gtpbp2a
gpc4	gadd45ba	and2	znf395b					mamdc2b	smyhc1	rrbp1a	smyhc2
rrbp1a	dhrs7cb	LOC100552424	tacc2					esrp1	micos10	pycr1b	castor2
mex3b	loxa	bnc2	abcc5					kera	pnpla7b	slc20a1b	muc5.1
sfrp2	musk	tat	mut					foxa3	agbl1	slc25a10	vgll2b
bxdc2	LOC663257	numa1	LOC100699443					hmgn3	wfs1a	eif2a	slc7a8a
slc39a7	ehbp1l1a	igf2bp3	ky					si:ch211-125o16.4	pdk4	tgm2a	LOC100537326
grhl1	hsdl2	adka	tfeb					ccl25a	myh3	pycr3	kdm6bb
aoc1	smpx	nop58	lrrc14b					emid1	slc25a12	pdlim1	aldh1l1
kpnb1	ppp1r3cb	hdac1	fbxo32					inafm2	rnf207b	mapre1b	frat2
hmgb2b	abraa	ddost	szt2					zc3hc1	LOC100536792	bnc2	nploc4
crybg2	ly75	sephs1	mtmr3					cdk4	col28a1b	zgc:158328	ppp1r3db
hp1bp3	ky	aldh9a1a.1	tcp11l2					slc6a13	tnxb	pvalb2	zranb1b
col14a1	lgals3a	gnmt	arih2					tram1	emilin2a	clspn	rlf
surf4l	igfbp3	srp68	ptp4a3a					fscn1a	nsa2	rrbp1	dlat
cse1l	ybx1	selenom	lgals3a					ppp2r1bb	lor	dnmt3bb.1	syne2a
si:ch73-288o11.5	ptprb	h2afz	rnf24					kif22	abtb1	eif4a3	LOC539238
sympk	chchd6b	glrx	capzb					zmp:0000000737	LOC100537689	gpr1	mhc1uxa2
qdpra	slc25a4	tomm40l	ppp1r3cb					sec24d	podxl	enpp2	rfxap
plcb4	nktr	lypla2	nnt					sars	neb	calr3b	txnipb
bop1	LOC100536792	sec13	slc7a8a					map2	LOC100000002	ndfip1l	acadl
ptp4a1	gask1b	kpnb1	trib3					capn12	hspb6	kifc1	sln
hdac1	slc4a1	msh2	fam214a					slit3	arih2	exosc9	eif4e3
yars	kcnj12	commd2	phyh					LOC100552424	cand2	alg6	fbxo32
srsf6a	LOC314140	fscn1a	LOC663257					cldn7b	smarcal1	LOC100554707	ptp4a3a
htra3	fth1a	lig1	hbp1					eif6	fabp7b	ebna1bp2	wdsub1
col27a1a	mapkapk3	arfgap1	LOC590007					nomo	fam214a	nomo	LOC100222646
bzw1a	nnt	cdc42ep3	sc:d0261					usp39	selenoo2	gstz1	azi2
ptmaa	pebp4	hspd1	si:ch211-266g18.10					nap1l1	loxa	cdc25b	med12
ildr1a	si:ch211-132b12.7	sar1b	ehd2a					commd2	ccdc36	fbln5	ccdc36
ppp2r1bb	si:ch211-225p5.8	ruvbl1	cdkn1ba					surf4l	ndufv2	tubb6	letm2
sox4a	smarcal1	ppib	txlnba					mmp11a	ryr1a	nsdhl	sec31b
capn12	fam214a	ddx39ab	dll4					lima1a	unm_hu7910	mybl2b	parvab
cbx1a	si:dkey-5i3.5	pelo	aidb					ppp1r14bb	ech1	ism1	txlnba
hspd1	capzb	ptk7	ldha					cyp4f3	fth1a	xpot	scn4ba
cope	adsl	aamp	ube3a					fkbp1b	ubap2b	LOC558044	slc25a43
mybbp1a	frya	atrx	gcdhb					degs1	LOC100229594	aamp	sik3
wu:fb72h05	thbs4a	hmgn5	pcmt					htra4	clu	tram2	ttn.2
ngfr	akr1b1.2	dkc1	slc25a4					bxdc2	apoeb	ddost	ryr1a
kera	serpinf1	rbm15b	jph2					cdca7a	si:ch73-141c7.1	LOC100330261	atg2b
LOC100332723	myh7	lmf2b	zgc:77849					rb1	ankrd29	p3h1	map1lc3a
eif4e1c	gpc6a	alg6	mhc1uja					nop58	acadm	eif4e1c	klhl13
kpna2	abtb1	myl2a	kat6b					sec31a	irs1	selenom	foxk1
LOC100209709	tnxb	cbx1a	hif1ab					LOC100005016	phkb	dck	zer1
prmt5	zbtb16b	tram1	kcnj12					ak2	LOC663257	olfml3a	pcmtd1
pvalb8	epor	topbp1	slc16a5a					pcdh20	slc4a1	skp2	cltc
LOC571042	acadm	myl12.1	cell					tyms	rpl17	col2a1a	fam214a
abce1	dusp8a	rgmb	fuk					rcn1	cpt1ab	LOC100697469	enah
dnaja2b	mlycd	mogs	scarb2					calr3a	pdhx	pgm3	rnf24
smarca5	cox5b2	mybbp1a	map7d1b					pcna	acacb	zgc:86599	mcl1
usp39	LOC797969	cars	nktr					clns1a	LOC101173897	LOC100552424	si:ch1073-281m9.1
cdk8	LOC100117052	tgm2a	ctps1b					gatm	auts2a	mtrf1l	mpp1
rars	gyg1a	tnn	vgll2b					smarca5	ehbp1l1a	slc35e3	rps6kb1b
cluh	wbp4	trmt6	hsd17b4					smpd5	si:dkey-18a10.3	cdh2	ddit4
ppp1r14bb	oat	snrnp200	mdh2					kif20a	syne2a	gja7.s	tcea2
LOC100005016	LOC100213780	ccn2a	cnot6l					cbx6a	aco2	ywhae2	rnf40
ccdc80l2	acacb	olfml3a	mical2a					LOC762058	mob2b	dhx29	LOC101166743
gstp1	cd74a	col9a3	LOC101173897					tnn	LOC100699443	aqr	ly75
gfpt1	hsd17b4	sae1	nt5c1ab					LOC799643	ehd2a	zgc:172271	coq8aa
ssb	ccng1	copb2	dmgdh					bmper	selenop	pelo	pdgfrb
tfpi	hhatla	tril	LOC100700795					col4a5	tcea2	LOC577218	slc16a5a
tktb	krt97	parp1	zgc:153012					slc44a4	coq8aa	LOC656649	pparab
emid1	ryr1b	ruvbl2	acadm					zmpste24	ttn.2	gale	usp9
zgc:101540	nt5dc2	pfn2l	lamp1a					scinlb	asb2a.2	srp68	pak7
bco1	si:ch73-174h16.4	rcn1	slc43a1b					prmt1	lrrc14b	dnajc21	cry3b
LOC662406	synpo2lb	nup37	atg9a					tuba8l4	slc20a1a	tomm40l	agla
numa1	LOC590007	crhbp	LOC100557356					skp2	serpine1	des	hbs1l
kdelr3	LOC581963	tnc	fxr1					spon1b	fndc1	abcf1	ctps1b
axin2	rad23ab	vwf	mpp1					pprc1	LOC100330250	kdelr2b	LOC590007
gart	ppp1r12b	LOC588938	dldh					snrpd1	ybx2	rhbg	znf395a
zmat3	fh	sympk	ubap2b					eif4a1a	si:ch211-171h4.3	cd82a	psmd4b
zgc:158328	jph1b	pdia5	tnni4a					ier5l	tob1b	lin7c	slc37a4b
dnajb11	ppp1r27b	LOC100479502	LOC100334340					dnajb11	letm2	hspd1	podxl
ncapd2	ctsla	setdb1b	cpeb2					tmem214	hadhab	hgd	LOC100332293
e2f8	foxk2	zgc:113307	LOC664462					utp15	cd74a	gpd1c	bcar3
cdk6	cast	zmpste24	im:7136185					hspd1	pink1	kif4	cbsb
phgdh	scarb2	tia1	zgc:112356					tktb	map1lc3a	gldc	nav2a
calub	myf6	pum3	si:ch211-225p5.8					prkab1b	dusp8a	rfc1	LOC100332699
dkc1	cfd	rbm12	ppp1r12b					zgc:136929	foxo3b	spon1b	ttn.1
eif2a	LOC100538164	wfdc2	rere					crhbp	LOC570571	cars	znf395b
rb1	mitfb	col14a1a	pik3c2b					pak2a	tnni4a	itga6b	hspa2
ddx39ab	LOC100535250	dnajc2	LOC100002472					kdelr2a	pdk2a	farsb	sec24b
arf2b	ca2	slc25a10	pkmb					rrbp1a	rps18	ddx3xb	LOC100334340
lef1	ognb	dpysl2b	ankrd29					LOC100548707	metrnlb	dpysl2b	rusc2
aldh18a1	mhc1uxa2	surf4l	pak7					capn9	chrnb1	degs1	stim2a
LOC100536108	slc25a23a	nup88	asb2a.1					rap1b	erc1a	emc6	acadm
bms1	smyd1a	rtn4a	rnf207b					myh9a	me1	rbm4.2	nr1d1
sephs1	krt94	sf3a3	jph1b					g3bp1	c17h15orf52	pdia3	agbl1
zgc:172053	irs1	srm	wfs1a					eps15l1b	trib3	selenoi	LOC664324
psmd11a	cyr61	cyt1	loxl4					rps6ka1	lrp1aa	tp53inp2	got2a
tomm40	LOC101164195	ddx3xb	si:dkey-18a10.3					des	kat6b	stt3a	tead3
itgb6	rfxap	cdk2ap2	pdgfrb					ckbb	sesn2	tubb4a	pnpla7b
trrap	zranb1	marcksl1b	me3					snai2	atg2a	rcc1	gcdhb
map2	tab1	canx	asb15b					msh6	mafaa	surf4l	fam184b
myh9a	col28a1b	setb	oat					arf2b	csrnp1a	LOC100562775	chrnb1
cap1	pdhx	mex3b	usp13					imp4	fbxo34	ywhaqa	wsb1
tjp3	pabpc4	zgc:112334	si:dkey-40c11.1					si:ch73-204p21.2	LOC100707233	fibinb	elmsan1a
LOC799643	myl1	hacd2	tmod4					prkcbb	si:ch211-149b19.3	ywhag2	hoxa3a
zc3hc1	tuft1a	ilf3b	pla2g15					pou2f3	LOC100537048	aox1	ccng2
chchd3b	nrap	ssrp1a	amy2a					galnt5	hspb7	ap2a1	gpatch8
adka	retreg1	fkbp10b	mllt11					gstz1	nfatc3b	pcbd1	cish
copb2	shrprbck1r	nudt14	lamp1b					vangl2	adarb1b	utp15	ulk2
aqr	cox2	mettl16	cox6b1					zgc:110425	itgal	naa40	dmbt1
tank	bhlhe40	LOC577218	ncam1					aldh16a1	rusc2	fap	tvag_278550
ap2b1	col5a2b	LOC100203295	ddx50					cap1	tvag_278550	pdgfrl	emsy
zfhx4	dldh	lamc3	bsdc1					eftud2	smg6	myl2a	LOC566982
hmgb3a	per2	LOC100693669	fbxo42					aurkb	nes	msh6	mbnl3
asic2	chst7	col2a1a	cdc42ep4b					sae1	tbx18	mob1ba	LOC663257
rcn1	selenoo2	pdia7	phkb					si:dkey-247k7.2	LOC590007	ddx18	LOC100149190
rbm15b	stat1	hmgb3a	tp53inp1					slc9a3.2	asph	pane1	usp24
ppa1b	fndc1	seta	klhdc2					poglut2	cd247	slc35b3	hdac9b
zmp:0000000737	asb10	ehd1b	LOC100222646					gpc4	parvab	mettl16	dmgdh
tenm3	clu	prim2	tab1					zdhhc13	mllt11	lamc3	tp53inp1
sars	fbp2	snrpc	fh					amd1	ip6k2b	hdac1	fuk
htra4	uqcrc2b	si:dkey-113d16.9	slc25a23a					qdpra	gadd45ba	LOC100479502	cbx7a
zgc:112334	stat1b	kdelr3	hmox2a					tomm40	zgc:92335	tsr1	szt2
sap18	loxl4	rbb4l	ccdc36					aox1	notch1a	hells	uhrf2
etf1b	cry1a	med18	ckma					ftsj3	klhl13	cyp51	irs1
LOC100693669	ifih1	kif4	hif1an					ceacam1	ppip5k1a	coil	rbbp6
abcc3	uqcrc2a	gar1	stat1a					dnmt3ab	tfeb	capn3	stat1a
foxp4	nr1d1	wu:fi16e04	agap_agap004734					smarcd1	pparab	gpaa1	kdm4a
rnps1	tacc2	mtrex	LOC100220428					fabp7a	mical2b	hmgb2b	LOC100147956
atf6	slc38a5b	utp6	runx1t1					hdac1	myf6	yars	rnf123
vangl2	zgc:92335	ywhag2	coq8aa					etf1b	lmo7a	top2a	LOC100536272
wdr36	LOC100537689	kdelr2b	sox7					tank	zfyve1	lamb4	syde2
syncrip	acadl	prmt1	ugp2a					kdelr2b	ubald1a	sephs1	LOC100148920
ftsj3	LOC100332293	znf367	usp9x					rbm4.2	s100a10b	mrpl20	fam78ab
clns1a	asb5b	gja7.s	LOC100536395					enpp2	map7d1b	mettl1	oga
si:dkey-113d16.9	hmox2a	hspa9	eif4ebp1					dnaja2b	nfil3	rbm28	LOC100203531
actn1	thrb	LOC100209709	aldh1l1					actn1	kdm4a	emid1	lama2
LOC100535344	rcan1a	cct5	eno1a					impdh1b	ndufa6	snu13a	foxo4
angptl4	pecam1	pycr3	usp9					kpna2	prdm2a	lypla2	tinagl1
LOC100697469	atg9b	fkbp4	foxk1					hnrnpl	lamp1b	naa10	dcaf11
cltca	lmxm_14_1120b_1	kif20a	shrprbck1r					abcc3	slc25a43	gart	mindy1
imp4	tob1b	eif4a1a	dmbt1					p3h1	chchd2	LOC100168592	tbx18
anp32b	slc43a2b	LOC100536875	hlf					csad	epas1b	rspo3	slc25a34
msh6	clpx	slc35e3	LOC100559095					LOC100561835	sh2d3cb	dclk1	LOC100537048
cdc25b	adrb2b	nhp2	si:dkey-282h22.5					wdr43	scd	fkbp7	wdr81
abcf2a	slc25a12	mtrf1l	zgc:92481					stoml2	si:dkeyp-23e4.3	gins2	depdc5
LOC588938	cyc1	ddx23	emilin2a					parp1	atp1b1a	cdk2ap2	znf414
cd82a	psme4a	si:ch211-197l9.2	acaa2					ppa1b	bnip4	wdr18	mrtfab
aco1	sgk2b	cd276	got1					eed	si:ch211-262i1.3	sel1l	cdkn1ba
lamb4	plcd3a	eif4e1c	cnksr1					col3a1	wdsub1	dhdds	tnpo3
eed	tecra	snu13a	dusp10					ceacam5	tbcelb	wars	samd9
slc44a4	aidb	pds5b	tnxb					eif4a3	LOC100002472	zdhhc24	abcc5
chd4a	atg9a	daam1b	pcmtd1					LOC100629567	srebf1	ddx39ab	retreg2
seta	cavin1a	banf1	cry1a					s100u	cfd	bysl	zgc:153012
reps2	hadhb	actn1	ubr4					LOC100025417	ndufa4l	rac3	wdtc1
ceacam1	chac1	khdrbs1b	ube4b					papss2b	LOC100203531	hyou1	itga11b
srp14	LOC100073534	LOC100708806	irs1					LOC796516	kdm4aa	psen1	gas2l3
lima1a	fech	fkbp1b	arl6ip1					ppib	sc:d0261	adka	znf687b
ptbp1a	prkg1	crip2	LOC797969					abcf2a	LOC567670	gmppb	huwe1
galnt5	ccdc36	rpa1	sln					abce1	acot11a	cyb5b	kdm5ba
cand1	nsa2	tsr1	ptprb					aco1	irgf3	vkorc1	ptprb
kdelr2a	nln	med24	rgs3a					pycr1b	si:ch211-57n23.1	hnrnpd	tnxb
rbb4l	tfeb	hnrnpaba	slc25a33					mapre1b	si:ch211-1a19.3	actn1	tob1b
vdac1	cahz	LOC101173792	epb41b					zgc:86599	asb14	dok1b	wu:fb97g01
hyou1	hbp1	klf11a	LOC100073534					golt1bb	pfkfb3	LOC100548707	LOC100333651
aldh1l2	acot11a	zgc:112185	LOC100332699					spint1b	mknk2b	ddx52	rsl24d1
gspt1l	prdm2a	ahsa1b	homer1					cope	fam78ab	tfg	LOC100159936
tmem214	c4	mcama	zgc:73226					pole2	vegfab	LOC662234	pip4p2
tomm40l	egln1b	prim1	arid6					osbpl7	xirp1	strip1	itgal
zdhhc13	ndufa4l	cdk4	LOC100536792					atp2a3	vapb	dynll1	ubac1
taldo1	erc1a	msh6	dyrk4					nectin1b	pecam1	vac14	abcc4
clta	coq8aa	smc2	aplnr					lef1	retreg1	tmem128	fam102aa
fgfr2	stat5a	zgc:77650	LOC100229594					adgra2	itga11b	pold2	flt1
hnrnpc	gpc1b	wars	mitfb					dnmt3ba	rasgrp2	med24	LOC574964
mrc2	gcdhb	nsdhl	laptm4a					ddx18	cox5b2	zgc:153713	tcp11l2
rpa1	LOC100334340	rimkla	slc6a16a					calr	arrdc2	clip2	LOC100538204
psph	pparaa	eif5b	smg6					clta	c4	LOC552085	foxo3b
kdelr2b	LOC100117336	p4hb	col4a1					pvrl2l	abca1a	exosc4	ulk3
ywhaz	adma	mybl2b	sp8					epn2	tuft1a	papss2b	zmp:0000001082
notch1	hspb7	gatm	sik3					yars	LOC100490391	glrx	senp7b
rbm4.1	asb5a	wdr18	si:ch73-288o11.5					epcam	aplnr	api5	arid6
tdg.1	ip6k2b	atp1a1a.1	got2a					cfl1	aldh1l1	arfgap1	fbxl17
si:dkeyp-120h9.1	exosc7	cope	cry2					si:dkey-32e6.3	trim63b	sestd1	dll4
ddx3xb	tmem182a	psmc1b	klhl13					calua	herc2	bzw1a	eea1
ptk7	itgal	abce1	tlk1b					taldo1	foxk1	si:ch211-197l9.2	tbcelb
farsb	trim101	cnp	ddit3					ahrrb	pebp4	pdia5	pla2g15
srebf2	smyhc1	LOC100330261	eif4a2					ddx3xb	creb3l4	si:rp71-45k5.4	ypel3
adar	ccng2	pgm3	ncoa4					e2f8	LOC100334340	LOC100151592	herc2
cyp4f3	cxcl18b	gpaa1	il11ra					sephs2	LOC664462	med18	frya
eif6	sb:cb1081	rpn2	txnipa					selenoi	mdm2	mtrex	trim3b
hspa9	phyh	dhx29	usp24					slc20a1b	tesk2	msh2	itln2
si:ch211-229d2.5	hadhab	tmed3	myh11a					hmgb2a	exosc7	eef1akmt1	egln2
tox4a	aralar1	dynll1	fam102aa					shmt1	spg7	banf1	si:ch211-262i1.3
msh2	me3	klhl40b	tob1b					arl4ca	stim2a	hsp70l	hectd3
aurkb	fhl1a	arntl1a	bdh1					eef1e1	si:ch73-174h16.4	LOC575268	trim66
fat1a	szt2	pdlim1	soul3					LOC795531	LOC797969	cse1l	ech1
wnk1	wfs1a	srsf6a	zranb1b					LOC558044	mylk4a	si:dkey-98f17.5	sorbs1
aox1	asb15b	ap1m1	zer1					lsr	LOC100148920	fytd1	ncor1
LOC100036902	myo18aa	tfg	klhl38a					ddx39ab	myo18aa	LOC100151078	si:dkey-221h15.4
lig1	asb2a.2	mrpl20	zgc:194101					adar	mcl1	cers2a	LOC100557356
skp2	cox6b1	enpp2	frat2					marveld2b	ppargc1a	mcmbp	mtmr14
capn9	zgc:73226	aox1	enah					frem3	krt97	cd44a	tlk1b
myh1b	tpt1	tprb	kif1c					mex3b	irs2a	tram1	prss36
ppil1	LOC551149	slc20a1b	ppp1r3a					hbaa2	chd2	hpdl	prdm2a
polr3d	col4a2	ftsj3	cfd					aqr	gatd3a	col7a1l	hipk2
kif20a	myo1ca	fkbp11	LOC100535641					hsp90aa1.1	pamr1	jazf1b	wu:fb69f10
dnajc2	fbxo32	ube2d2	LOC100535525					LOC100150592	mxra8b	LOC100536305	arrdc2
ttk	sdhb	ppiaa	slc4a1					LOC100700562	cpt1a	itm2cb	aspscr1
LOC100495470	pdhb	cxxc5a	itih5					srsf7a	si:ch73-21k16.1	tia1	trib3
arid3b	adipoqa	skp2	slc7a1					id1	asb5b	gar1	klhl38b
ywhae2	bcl2l16	mettl1	pabpc4					gstp1	bach1	rbm15b	vdra
ctnna1	clic5a	LOC100332705	fam78ab					slc7a10a	si:cabz01113374.3	ftsj3	phactr4a
cyt1	zranb1b	cand1	ak1					nusap1	casq2	cdc6	zfyve1
pak2a	ank1	ppil1	prdm2a					mthfs	hmox2a	tmem242	LOC100699443
arhgdia	neb	leo1	rnf123					calub	zmp:0000000755	pold1	stag1a
sart3	ncam1	pcbd1	sdha					wdr36	tsc2	ssrp1a	hmox2a
ywhabl	dmgdh	mmp15b	dennd4b					psmd11a	zgc:123217	casc3	LOC100702416
lman1	si:ch211-243a20.3	ttc36	asb2b					pvalb8	si:ch211-212k18.4	gpr182	prkcbp1l
nusap1	epb41b	nsun2	bgna					rpa1	pno1	utp6	rrm2b
prkab1b	zgc:194101	actn2b	itga11b					reps2	kidins220a	tmem119b	prkag3b
prkcaa	si:ch1073-281m9.1	rad21a	entpd5a					hprt1	uqcr10	rgmb	wipi2
mydgf	sesn1	smyd3	pparab					hmgb2b	kcnk4	emd	fbxo42
dnmt3ab	gpt2	dck	itgal					si:ch211-229d2.5	krt94	dcxr	pxna
pxnb	si:ch211-171h4.3	wdr46	rnf25					sephs1	bcl2l16	LOC100708806	kdm4ab
aldh16a1	rgs3a	farsa	cbx7a					fkbp10b	mhc1uja	txndc17	LOC100738898
lypla2	zgc:77849	sestd1	LOC100334546					chchd3b	eea1	uggt1	itcha
utp15	clk2a	zpr1	smyd1a					hnrnpc	coq8b	vangl2	vta1
dnmt3ba	dusp26	ccnk	med12					cdcp1b	cbx7a	copb2	sb:cb649
rfc4	abcc5	proser1	nt5dc2					snrpf	LOC100149190	sf3a3	add3a
zfhx3	myh3	emid1	dmac2l					f2rl1.2	b2m	atp1a1a.1	uhrf1bp1l
wdr75	fuk	gnl3	wbp2nl					wu:fb72h05	rnf11a	jpt1b	vps37d
hmgn3	col4a1	smarcc1a	smarcal1					trappc3	LOC100114269	ap1m1	zgc:73226
kifc1	ostn	LOC100554707	dennd4c					mydgf	im:7136185	sardh	jag2
ndc80	spsb1	lgals4	wsb1					ywhaz	jag2	LOC100689713	jmjd1cb
nup188	ankrd29	vrk1	wbp4					nif3l1	dcaf8	zgc:77650	asb2a.2
tnc	slc2a4	dclk1	tmem182a					cers2a	rfxap	rpa1	msi1
sec13	asb14	ucmaa	ank1b					clmp	zgc:114188	actn2b	abca1a
lars	si:ch211-195b13.1	pes	kdm4a					LOC100151449	sqstm1	xpnpep2	mnt
ckbb	sema3c	eif2s1	LOC100220302					ezh2	LOC100027013	trmt61a	rab1bb
clmp	cdc42ep4b	vangl2	ctsd					prmt5	sost	arpc3	ero1a
actr2a	lonrf1l	ddx52	scn4ba					zgc:101810	paip1	nup88	LOC565999
pes	LOC570571	gpr1	ubald1a					hmx3a	slc43a2b	LOC588938	bach1
pole2	fgd5a	pigt	lonrf1l					lnx1	uba52	her6	hipk3b
sdad1	LOC587240	tmem33	ksr1a					rars	dennd4b	marveld1	raf1a
prrc1	capza1b	tubb6	LOC100203531					aldh18a1	rlf	myd88	stag2a
hmgn5	got1	LOC100562775	LOC100538164					sap130a	zgc:73226	dimt1l	trim63b
rimkla	calcrl2	sh3bgrl3	hadhaa					cdk8	dcaf11	taf5	egln3
coro1cb	slc43a1b	cdk1	gas2l3					dtwd2	mast4	pola2	LOC101157361
enoph1	apoeb	dnajc15	myom1b					ruvbl2	hspa12b	LOC100332187	zgc:113944
mmp11a	ppargc1a	slc10a7	ppp1r3db					tomm40l	faf1	brk1	znf654
LOC100566777	LOC100333651	slit3	rnf139					fkbp14	filip1b	hprt1	mlxipl
ncln	eef2k	eif3c	adipor2					rfc4	ece1	cpsf3	si:ch211-117k10.3
ilf3b	si:ch211-285c6.3	prmt5	vta1					bcap29	cryab	wu:fi16e04	fam83ha
zgc:56493	unm_hu7910	ywhabl	cux1b					ehf	tle2c	zgc:114200	nfatc3b
cirbpa	si:ch1073-325m22.2	slc39a7	asb5a					st14a	agbl5	lalba	arhgef11
cnp	tnni4a	rfc4	gask1b					si:ch211-202f5.3	LOC100707652	prickle2b	si:dkey-22n8.3
nsun2	col6a4a	mmp15a	fgd5a					srp14	LOC100538204	htra1a	p2ry1
pola1	dlat	myl4	wnk4b					wdr5	dusp14	fst	zc3h6
erbb3	entpd5a	ints8	pik3ip1					cdc42se1	rcan1a	LOC100566777	stk38l
heatr3	c17h15orf52	LOC100168592	LOC799643					ppp4ca	si:ch211-210g13.5	pigt	txndc15
copa	fam43a	rbm28	dedd1					pdcd11	per3	ugdh	mark1
srm	acadsb	sap18	mxa					slc12a9	hoxa3a	prps1b	vegfab
gpx7	atp5fa1	emd	nln					rrbp1	eef2k	sae1	LOC100535303
wdr43	si:dkey-163f14.6	pdcd11	ccdc6a					si:ch211-69g19.2	scg3	ahrrb	LOC100704673
epn2	fam78ab	hells	si:dkey-22n8.3					tk1	oga	pmm2	grinaa
wdr5b	jph2	ism1	abcc4					irf6	angpt1	sptbn5	leng8
xpot	myh11a	mak16	ryr1a					pgm3	hif1ab	atp6v0c	ppip5k1a
ppib	usp2a	itm2cb	mcl1					wdr18	gas2l3	psmc1b	rbm24a
zgc:110425	foxo3b	zgc:56493	pik3c3					sfxn2	six4b	adamts1	mob2b
snrpf	LOC100707652	kif22	mbpa					ppil1	gcdhb	ccn2a	ubfd1
pvrl2l	slc25a5	tp53inp2	aralar1					prkcdb	ncor1	setd6	etnk1
smarcd1	atp5f1b	wdr36	maff					galnt8a.2	tnnt2c	LOC795531	LOC100538191
tmprss13a	pdgfbb	pmm2	spg11					aldob	sod3b	ssuh2rs1	LOC100024508
calua	si:ch211-39k3.2	chaf1b	LOC100697965					mrc2	dusp6	adgrb3	rela
mamdc2b	kat6b	prps1b	LOC100696212					xpo1a	fbxl17	cst14a.2	grb10a
myh10	kdm4a	uchl3	cahz					enoph1	zeb2b	tmem41b	LOC100565510
gar1	fxr1	adkb	wipi2					h2afx	pacsin3	ints8	LOC100114269
eif4a1a	six4a	ncapg	smpx					mat1a	frat2	tril	si:ch211-171h4.3
marcksa	itga11b	lin7c	rnf40					setd6	gstk1	emc8	znf839
gsk3ba	eno1a	grcc10	cavin1a					rbm15b	si:dkey-221h15.4	zgc:112185	pdk2b
slbp	s100a10b	gnl2	tns2a					larp4ab	zc3h6	axin2	fbxo33
nop58	si:dkeyp-23e4.3	fip1l1b	alas1					foxred2	faua	g3bp1	kng1
ptpn1	klhl38a	ptgr1	znrf1					adgrb3	osbpl5	slc25a21	asph
tnpo2	homer1	serpinh1a	zranb1					ncaph	stag1a	srm	gadd45ga
snai2	phkg1b	jmjd8	p2ry1					wdr75	irgf1	prim1	nhsl1b
cbx6a	slc20a1a	sh3pxd2ab	ell					ca6	jmjd1cb	numa1	rnf144a
ctdspl2b	nlrx1	ucp2	uhrf2					rrm2	nt5c1ab	cdk2	bard1
LOC100031345	tmub2	gpc4	acadl					fgfr2	fbxo32	tceb1	si:dkey-65j6.2
rrm2	sqstm1	cyb5b	si:ch73-170d6.2					adgrf3	zgc:65895	gtf2h3	trappc12
sec23a	spg7	setd6	trim101					zgc:101540	LOC550829	slc2a11b	wnk4
uacab	LOC100203531	tomm40	herc2					cst14a.2	grinaa	timm17a	LOC100690815
plk1	scn4aa	crip1	zfand2a					gfpt1	LOC100159936	ptp4a1	cdk5rap2
srsf7a	ank1b	hspa4b	dlat					col17a1a	pxna	plxna2	soul3
tk1	arl4ab	krr1	rusc2					rrs1	nlrx1	zgc:110425	zgc:153981
crhbp	mical2a	gpx7	chst7					ppp5c	adma	nansa	foxn3
ssrp1a	angptl2a	zbtb47	wdtc1					lman1	cldn5a	wdr61
abcf1	pim1	utp15	zgc:112160					dcbld1	mbpa	arpc5a
wdr18	sod3b	cpsf3	stat1b					apex1	ctsla	wdr46
inip	klhdc2	acp6	spg7					si:ch211-153b23.5	nln	ppil1
ak2	cry-dash	ephb2	gpx1a					adka	wdr24	grwd1
zgc:195173	cnot6l	pdgfra	raf1a					b3gnt3.4	LOC101069925	rfc4
cdk12	prelp	ufm1	slc16a9a					krtcap3	sirt1	znf367
ahrrb	dmac2l	gsk3ba	galnt18a					tcf19l	si:dkey-163f14.6	gnl3
arvcfb	cd247	selenbp1	itga7					cbsa	ifih1	ppp4cb
cdc42se1	mbpa	gale	adrb2b					ptpn1	LOC100535250	ggcx
poglut2	tagln	zgc:158328	cd74a					atp6v0c	sync	gnl2
nup85	cnot4b	tdg.1	vapal					heatr3	stat1	LOC100005266
krr1	LOC100700795	ppp4cb	nlrx1					ebna1bp2	abi3bpb	csad
esrp1	hadhaa	vkorc1	zgc:85777					pole	tinagl1	daam1b
clspn	june	psen1	col5a2b					plk1	bbox1	parp1
im:7138144	pnpla7b	tfdp1a	syne2a					hmgn2	fam43a	tfpia
fkbp14	alpk2	krtcap2	hbs1l					prkcaa	neu3.3	mmp11a
hnrnpl	slc25a11	enoph1	fam83fb					nup85	myo1ca	zmpste24
commd2	txnipb	LOC100005266	thrb					n6amt1	gan	parp12b
nectin1b	mylk2	wdr82	txndc15					ptp4a1	LOC100147956	LOC410724
rcc1	zgc:158664	LOC100151592	sirt1					foxq1b	eif4ba	u2af2a
papss2b	ndufa6	nol11	tnpo3					rab35b	ubxn2a	mgmt
LOC100536337	ubap2b	cnn3b	zgc:123295					ankfy1	nphs2	LOC100536108
eif4g2b	fbxo42	sertad4	dbpb					fbln5	zbtb16a	rap2c
rbm12	pfkfb3	LOC100031345	tob1a					zc3h12a	LOC100232121	LOC553492
mmp15a	si:ch211-286o17.1	mif	si:ch211-63p21.1					LOC558202	zgc:56235	lmo7b
cer1	LOC100702416	rae1	si:ch211-262i1.3					LOC100141763	LOC101162891	ucp2
dpf2l	LOC100696212	ubr7	foxo3b					dcbld2	irf2bpl	iqgap1
golt1bb	hspb11	rbm4.2	ddx58					si:ch211-282j22.3	si:ch73-364h19.2	col17a1a
asap1a	slc27a1a	sel1l	june					slc39a7	s1pr5a	cfl1
cldn7b	ncoa4	ppp1cab	elk3					pcsk6	foxn3	myoz2b
ezh2	si:ch211-262i1.3	ube2na	rbm22					ndc80	ulk2	ube2i
pum3	raf1b	ywhaqb	bm1_53250					mcmbp	mark1	prelid3b
tp53bp1	tfr1a	srsf3a	ctsba					slc25a1b	flt1	rpf1
setd6	dnajc30b	ssr4	fam184b					LOC100697469	pdgfbb	krtcap3
enpp2	ryr1a	LOC552085	hipk3b					ero1b	LOC100535303	tcf19l
ass1	cpt1ab	rspo3	tut4					gch1	LOC100536884	LOC569982
wdr3	fbxl5	lman1	pygm					magoh	enpp5	zgc:123010
LOC100629567	daglb	bysl	asb2a.2					eef1akmt1	senp7b	zgc:136929
golim4a	aamdc	fkbp7	stk38l					LOC588938	cpeb1	rae1
cdca7a	LOC100535525	pgam1a	si:ch73-174h16.4					fat1a	tnfrsf1b	cpxm1a
LOC100334114	herc2	tgif1	ubl7b					psen1	phkg1b	sh3pxd2ab
tmpob	dll4	tyrp1b	flnca					zmp:0000001114	cdh13	ccnl1b
rrp12	kcnk4	actc1a	mcl1a					LOC100621630	fuk	homezb
fkbp11	amh	wdr5b	bcl2l16					mapre2	LOC100538164	dapp1
farsa	sh2d3cb	mcmbp	si:ch211-285c6.3					serp1	hipk2	senp3a
cpamd8	ybx2	gart	rsl24d1					zc3h15	kansl1b	polr3k
LOC796516	trak1a	naa40	LOC100707652					sympk	mhc1uxa2	sirt5
adpgk	cdkn1ba	papss2b	tmem131					pkp3a	bcar3	slc10a7
LOC100548707	klhl13	gfpt1	fbxo34					rap2c	leprot	hmgn3
rsl1d1	arih2	LOC100537357	krt16					LOC100074089	mylk2	mcama
eps15l1b	cltcl1	slc2a11b	slc16a3					ptbp1a	acbd5a	lage3
pou2f3	march5l	hpdl	ca15a					pgm2	syne1b	LOC101173792
cfl1	ctsd	LOC100151449	homer3b					fasn		dpm3
ppp4ca	acyp2	smo	LOC100334443					ankrd40		wipi1
ankfy1	pamr1	gins2	LOC100536272					polr1e		rpl7l1
suco	si:ch211-212k18.4	ahrrb	kdm4c					gins2		foxred1
ubr7	dmd	api5	cul4a					si:ch73-52f15.5		angptl7
arfgap1	ndfip2	zfhx4	slc25a34					gpx7		rhoab
rbm4.2	foxk1	ppig	LOC100690394					pes		dctpp1
mthfs	wnk4b	hdgfl3	per3					dcps		hacd2
wdr46	map7d1b	cd82a	c4					dctn3		cdk4
rad21a	cap2	cldn11a	LOC101160894					wee1		cnep1r1
uba2	tpma	tmem119b	acot20					grwd1		pdia7
ier5l	micos10	exosc9	trak1a					cldnb		comtb
LOC100536875	serpine1	yes1	pdk2a					cdc42ep3		wee1
srp68	metrnlb	eif4a3	ctsla					ddr1		si:ch73-334d15.4
ap1m1	sdha	wdr75	rsad2					sap18		ptpn12
ctbp1	mtmr4	si:ch211-114l13.7	iscw_iscw024385					pitpnc1b		wdr82
vkorc1l1	mhc1uja	LOC100561835	eef2k					tnpo2		htra2
shmt1	nudt4	dmrt2a	LOC100708614					tm9sf4		pum3
alg6	coq8ab	zgc:194224	brox					slbp		rimkla
med24	lrrc14b	pane1	itcha					si:dkeyp-113d7.1		sms
zgc:136929	auts2a	rpl7l1	umad1					serpinh1b		smyd1b
sfxn2	mhc1uea	dnajb11	pld1a					zmat3		umps
foxa3	hspa2	exosc3	zgc:136650					morf4l1		ptmaa
ube2na	si:ch211-209n20.1	epha7	si:dkey-163f14.6					nus1		zbtb47a
bmper	pparab	tktb	tnksb							apex2
ca6	mapk14	tmem128	pebp4							lgals9l3
tm9sf4	LOC100490391	emc6	ulk2							dab2
myhz1.1	ehd2b	atad3	mrtfab							nhp2
scinlb	fabp7b	gpr182	fuca1.2							LOC100621630
usp1	ech1	gpd1c	podxl							pes
adgra2	slc44a2	pwp2h	pnpla7b							prmt1
ube2d2	ahnak	mrps34	azi2							dapk3
prpf19	tsc2	dnajc21	nfic							nif3l1
id1	mtmr3	dlgap5	ndst1a							mak16
utp20	setd7	smim11a	slc4a7							nell2a
hspa14	ctps1b	tox4a	si:ch211-171h4.3							ak2
rps6ka1	nfkbiab	rap1b	otor							lima1a
smc2	zgc:92606	ptbp1a	tagln							bco1
csnk2a1	ppip5k1a	si:dkeyp-67a8.2	cry-dash
si:ch211-125o16.4	podxl	timm10	etnk1
kif23	rusc2	gmfb	LOC100332522
hmgb2a	soul3	srp14	phactr4a
kif4	LOC100002472	kif11	chka
srsf1	wu:fd46c06	si:ch211-217k17.7	r3hdm2
spats2	cbx7a	eif4bb	adipoqa
hk2	slc25a33	rpf1	emsy
col7a1l	zmp:0000000755	cnpy4	meox2a
leo1	loxl3a	lamb4	pecam1
dut	nfe2l1	fap	LOC100537048
fen1	ndufs1	eed	adma
ipo9	tnksb	naa10	hlfa
srsf3b	mical2b	capn12	calcrl2
gnb1a	LOC101174837	dapp1	gmpr
snrpc	ehd4	ube2nb	serinc2
tprb	mylk4a	aurkaip1	tbx18
lsm12a	ndufv2	cpsf1	inafm2
pgm3	aldh1l1	sox11a	mid2
rp11-529k1.3	gadd45ga	eif1ay	clic5a
ruvbl1	ell	slc35b3	sla-8
pold3	c5h15orf52	wdr3	msi1
disp1	LOC100537048	adpgk	mat2ab
dnajc9	cltc	sox9a	LOC101163036
dnmt3a	LOC100696057	uba2	dbpa
camk2a	prelid3b	pfdn1	lysmd2
slc6a13	ndufb5	tyms	tbcelb
gigyf1b	lama2	bccip	tfr1a
si:ch211-197l9.2	tpm4a	LOC100151078	wu:fb55g09
zic1	mafaa	fkbp14	hmmr
gdi1	gas2l3	tram2	trim3b
wu:fi16e04	cenpt	tnpo2	p4htm
nfkbiz	ndufs7	selenoi	txnipb
atp1a1a.1	itga10	nasp	fgf12b
eef1e1	pptc7b	mob1ba	LOC566982
xpo1b	LOC100331407	zgc:162611	b2ml
pfn2l	slc41a1	ngfr	smpdl3b
rab35b	tpn	actr2a	epor
wdr5	arg2	cdc6	vdra
ywhaqa	sema3aa	klhdc4	prss1
cyyr1	cryab	LOC586738	vdac3
cdca5	anxa1a	tut1	ank1
banf1	eml1	cbx5	si:ch211-209n20.1
gnl2	pptc7a	mbd3b	LOC571902
anos1	slc38a3	lrrc59	slc9a1b
b3gnt3.4	tbx18	ube2i	ext1c
twf1a	col5a3a	ptdss1	gpat3
scmh1	lyl1	gmppb	ubr2
rtn4a	chchd2	smek1	agla
tp53	fgl2a	sec61b	leng8
fkbp10b	fbxo40.1	ndfip1l	golga2
smpd5	tbcelb	mesd	wu:fb97g01
ddx47	hagh	tmtc3	lnpk
degs1	zgc:85777	wdr61	ifih1
ntn1a	six1b	jazf1b	LOC101157361
hnrnpaba	capn1a	adam33	ap4e1
ints8	plekhg4	dctn2	pik3r4
slc9a3.2	acads	LOC660373	LOC100535250
LOC100074089	lamp1b	mrps21	six4a
ywhaqb	plekhg5a	LOC558044	mybpc2b
g3bp1	mid1ip1l	snw1	bnip3
rbm25b	wu:fb55g09	cnn3a	ctrl
asf1bb	slc6a16a	slc7a3a	arnt
s100v1	elk3	xpot	mstnb
slc20a1b	zgc:153012	eif4e2rs1	grna
pom121	fbxo8	smap1	aspscr1
tril	tek	pard3bb	slc25a42
eif5b	vim	mfap5	secisbp2l
fndc7rs1	bm1_53250	ap2b1	retreg2
marveld2b	pygm	dpp3	uhrf1bp1l
LOC100011610	tesk2	kmt5aa	LOC568495
ccnk	atg2a	LOC553492	clk2a
adgrf3	crispld2	acp1	stat1
tox	fkbp5	pitrm1	mgat3b
aldob	b2ml	rp11-529k1.3	dusp26
LOC100141763	syne2a	paplna	stat5a
selenom	si:zfos-943e10.1	zfhx3	gabarap
prrc2c	pik3ip1	LOC100548707	ei24
top2b	LOC100859686	arhgdia	ntm
msto1	ubxn2a	tacc3	zgc:153654
si:ch211-114l13.7	tns2a	xpnpep2	slc6a6b
plekha7b	cd209	bag2	LOC100536777
rbm8a	rnf24	pycr1b	raf1b
atp6v1ba	irs2a	LOC100556608	spsb3a
adpgk2	LOC101173897	jpt1b	dmpk
magoh	pno1	armc1l	slc15a4
galnt8a.2	zfyve1	tmem242	LOC100709681
pias4a	LOC101160894	uggt1	slc44a5b
ncam1a	slc9a3r1b	coil	depdc7a
pbx4	oxct1a	cfl1	bcl6aa
kif11	slc16a5a	phb2b	atrn
dcaf13	dap1b	LOC662234	hagh
pbx3b	LOC567670	hmgcs1	ppip5k1a
rrp9	serpina10a	zgc:153713	kcnk4
LOC100025417	acsl1a	cyp51	si:ch1073-325m22.2
mcmbp	gmpr	ncliv_033050	dnajb4
gja7.s	slc25a29	arpc5a	si:dkey-56d12.4
idh1	hsd3b7	u2af2a	eif4e3
ugt1a1	dedd1	dctpp1	selenoo2
si:ch211-69g19.2	btbd2a	clip2	myf6
polr1c	me1	pfdn2	bbox1
prkcbb	dcaf8	scmh1	LOC100148920
bag2	LOC656627	LOC100690358	cdk5rap2
trappc3	lysmd2	exosc6	zgc:165653
gtf2h1	ext1c	strip1	si:ch211-195b13.1
ccnd1	vat1	col14a1	LOC562648
ncaph	aco2	zgc:110425	arglu1b
cbx3a	depdc7a	stoml2	tecrl2b
LOC100558474	mdm2	pcolce2b	fkbp15
arl4ca	hif1an	magt1	tmtc1
pitrm1	vdac3	wu:fb95e10	wu:fj49a02
aifm1	cox6b2	aldh18a1	esrp2
znf367	dnajb4	eef1akmt1	epdl1
LOC796180	slc44a5b	rtcb	irs4
col9a1	wbp1lb	wif1	cul1b
dtwd2	plekho1a	id1	zgc:172053
cstf1	eif1b	smarcad1a	pdk4
ppp5c	klf10	hmgn6	daglb
LOC100148750	cdh13	gtf2h3	add3a
si:dkey-247k7.2	neu3.5	pprc1	tmub2
morf4l1	cyp2ad6	polr3b	LOC100147956
elavl1a	nr4a2b	ccdc47	si:ch211-175l6.2
nasp	fam234b	nup107	bcar3
atp2a3	LOC100220302	dnmt3ab	syde2
anapc1	selenoj	myo5a	nfe2l1
slc25a1b	ches1	ddx18	LOC100481813
psen1	clpb	trmt61a	tprg1l
ylpm1	tecrl2b	urod	hccsb
ccdc125	rilp	ddx10	LOC100331214
LOC100700562	mrps36	srsf3b	rbbp6
mif	smg6	pck2	LOC797750
sephs2	stbd1	ggcx	abcc9
serpinh1b	zgc:92481	pym1	rnf5
zgc:56525	LOC100001665	heatr3	mgam
LOC563031	kdm4aa	rsl1d1	rnf103
cnn3b	LOC100332351	adnp2b	wu:fd46c06
tmtc4	rsad2	sub1a	eci1
pop4	ablim2	casc3	cpeb1
ube2d1a	dusp10	plk1	ifi35
cep170aa	LOC100695905	ppp3ccb	rnf166
tia1	spata20	wdr83	neu3.3
LOC558202	sesn2	zgc:123010	LOC101061969
pole	cpt1a	LOC101080210	dap1b
ucp1	sncga	wdr21	abcc1
pcbd1	si:ch211-63p21.1	laf	rela
klf11a	zgc:65895	twist1b	swap70b
ctbp2	gabarap	sardh	si:ch211-243a20.3
LOC100556608	adarb1b	ctbp2a	gtf3c1
zc3h12a	camk2n1a	uck2b	nudt4
cpsf3	gabarapb	gmpr2	cox5b2
lonp1	zgc:153654	wnt5b	pcdh20
nansa	mcl1	pola2	spsb3b
dcps	dnajb12b	mgmt	LOC100329296
zgc:158412	LOC100513626	top1l	dnajc30b
chordc1a	aup1	calub	si:ch211-218g4.2
aldocb	kbtbd11	arpc3	zfyve1
znf207a	si:dkey-188i13.6	pdgfrl	LOC100536884
LOC100708806	si:dkey-40c11.1	top2b	mark3a
prpf40a	cox7a2l	hcfc1b	ciart
slc38a10	aplnr	tuba4a	bloc1s3
zgc:110333	fgf12b	chordc1a	musk
pgm2	rnf11a	usp1	parvab
selenoi	slc20a2	anos1	wbp1
ceacam5	LOC100534789	hspa14	myo1ca
LOC101165002	ubl7b	cxxc4	sash3
cbx5	b3galt2	pelp1	stbd1
ipo4	si:ch211-57n23.1	hsp90aa1.2	ech1
zc3h15	LOC101161283	rock1	stx17
rpl7l1	qki	fytd1	si:dkey-188i13.6
fancd2	fdft1	lima1a	LOC100332459
slc10a7	cish	itgb1bp1	foxn3
nsfb	fcrl5	pak4	nfil3
col17a1a	c1qtnf1	donson	LOC100329396
dse	uqcrb	prpf31	tle2c
acsl3b	tle2c	pgd	foxo4
eif4a3	si:dkey-22n8.3	tenm3	si:ch211-196f2.3
tmem33	nr1d2b	LOC410724	depdc5
plxna1a	sfrp1b	pabpn1	map2k7
knstrn	LOC100481813	si:dkey-19f23.1	zfc3h1
nkd1	nfatc3b	dnajc9	oser1
arpp19b	nes	zgc:114200	cx43
gtf2f1	znrf1	psmd11	LOC100147995
vbp1	stk38l	dhdds	slc25a43
LOC559501	pld1a	clmp	si:ch211-1a19.3
frem3	uqcr10	LOC101061964	LOC100114269
vrk1	gatd3a	col17a1a	stxbp6
LOC100364048	LOC100114269	tmem39a	ing5a
hprt1	hikeshi	tomm22	LOC101164195
wars	LOC100536884	grtp1a	plekho1a
zgc:101810	neu3.3	knstrn	dcaf8
dync1i2a	ndufa12	nol10	ablim2
cldnh	ccdc6a	dok1b	rab11fip3
ttc27	uckl1b	larp7	tesk2
pbx3	cx43	ttc27	mtmr14
gnl3	agbl1	fam169ab	si:ch211-39k3.2
tiprl	tcap	calua	tmem255a
wipf2b	mid2	cdk16	LOC100473097
spint1	dnajc19	prkcsh	zgc:56235
spred2b	mcl1a	gorab	si:ch211-119c20.2
si:dkey-32e6.3	mgst1.2	erlec1	LOC100332733
dhcr7	dusp14	rrp7a	osgn1
ddx18	gp5	si:ch211-199o1.2	nr1i2
wdr77	ankrd9	ybey	ppargc1a
mettl1	pacsin3	LOC658261	alpk3b
esco2	map3k15	ylpm1	podn
pgam1a	scd	mrpl35	stk24b
ppm1l	myoz3a	dab2	ulk3
rbm34	lrp1aa	morc2	per1a
naf1	igsf10	rrp1	nrp2a
noc4l	LOC100709681	e2f8	col5a3a
zgc:171775	asb2b	cdk7	dhx58
ufm1	sync	lonp1	LOC100695905
serp1	pros1	pvalb8	spsb1
rab11a	im:7138535	trmt112	selenoj
rrs1	prkcq	cnot11	kng1
zpr1	asph	dlg3	asb14
pdia5	frat2	mapre1a	slc38a3
hacd2	dusp1	gldc	gnsa
sox9	tfpi2	exosc4	ctsf
pcdh20	scg3	dhx35	atg2b
sfrp1a	phactr4a	lsm12a	egln2
cxcl14	podn	cpxm1a	si:ch1073-155h21.1
sh3bgrl3	prkn	rnaseh2a	cuzd1
cnih4	fth1b	timm9	fam234b
nup58	LOC100334443	hprt1	rnf150b
ddx56	secisbp2l	sigmar1	zgc:195050
efnb2a	LOC100332459	olfml2ba	LOC100538204
si:ch211-153b23.5	si:busm1-266f07.2	sms	si:dkey-51a16.9
LOC100562775	prodh	asf1ba	fbxl2
LOC100536583	LOC100148920	axin2	dcaf11
cdk1	vegfab	bcl6	pptc7b
si:ch73-204p21.2	si:ch73-21k16.1	degs1	mrps36
phf5a	abcc1	LOC581057	dnajb8
nup160	si:ch211-137i24.12	bco1	itga1
csad	LOC100147995	imp4	gp5
pdgfra	LOC100333185	prickle2b	rhcgl1
des	si	apex2	gypc
akr1b1.1	si:dkey-56d12.4	ipo4	helb
cdk2ap2	dmpk	ezh2	eml1
gins2	LOC100697965	dnajc3a	map2k4a
tomm20a	smdt1	LOC794266	zgc:158564
sco1	zgc:195050	tubb4a	us420
LOC100538120	zgc:56235	cep170aa	c6ast3
pmm2	sox7	klf12a	amph
si:dkeyp-113d7.1	irs2b	hsp70l	slc44a2
selenoh	atrn	mettl3	LOC100534789
mrpl35	ddx58	vac14	nr4a2b
cpsf2	scara5	lpgat1	si:ch211-210p4.6
si:ch73-52f15.5	rnf103	clta	mybpc1
nop2	klhl41a	snu13b	lonp2
smo	cgn	top3b	rrm2b
eif2s1	rorc	kpna2	si:ch211-95j8.3
polr3h	dyrk4	cpsf2	si:busm1-48c11.3
nhp2	stat1a	utp4	LOC100538089
hunk	leng9	dpm3	si:ch211-91p5.3
pgd	epas1b	atp5c1	eaf1
atic	foxn3	akr1a1b	aamdc
donson	nup42	uba5	clu
elf3	dnajc4	grwd1	trabd2b
ppwd1	bloc1s3	trrap	phc2
sox11a	gldn	xpo1b	gabarapb
api5	ppm1k	des	ezh1
mcts1	smtnl1	marveld1	lyl1
sf3a3	pla2g15	abi2a	kbtbd11
tmed5	dnajb8	dcxr	ehd4
galnt8b.1	LOC100334365	fgfr2	appa
pprc1	tut4	LOC100332187	insig1
cars	pdk4	akr1b1.1	kiaa0232
slc6a16b	si:ch211-147a11.3	zdhhc24	sdr39u1
sulf1	slc9a1b	rbm26	amfr
lig3	smpd2a	prpf19	clic2
cd82b	LOC100538098	cdk2	fbp2
pak1ip1	agmat	dut	fabp7a
si:ch211-266i6.3	hmgb1	usp10	ptprc
xpo1a	im:7136185	taf5	si:dkeyp-1h4.8
smim11a	ifi35	tpm4	si:dkey-193b15.5
sap130a	trim63b	prmt6	tpm4a
tmlhe	LOC100690394	tmem183a	parp4
clip3	LOC100001991	caskb	metrnlb
rbm26	mmrn2a	ptpn12	klf1
brd3a	rnf150b	ptp4a2a
LOC101071422	zgc:158564	snai1
fzd7b	abi3bpb	eif6
nansb	angpt1	wdr77
bcap29	mpp1	htra4
si:dkey-119f1.1	mast4	asap1a
stk17a	LOC100220428	bap1
wnk1a	oplah	ndc80
apcdd1l	cnksr1	ankfy1
tmem30b	pmepa1	chek1
LOC100090284	hspb2	npm3
cldn1	LOC100710510	polr2c
gemin5	wasl	htra1a
mllt1b	nmt1b	arid3b
bace2	cst3	otud6b
dhx29	enpp5	mrpl9
npm3	zgc:165653	ccdc84
med6	zgc:123217	adgrb3
nol11	wdr24	prkcaa
adssl	dnajc18	ublcp1
ttc36	tgfbr2	wdr12
si:ch211-217k17.7	trip4	LOC101164525
mad2l1	castor2	fcf1
sgo1	tvag_278550	nup133
hmx3a	eepd1	fzd2
daam1b	zgc:171497	golim4a
pelp1	cox7a2	cebpz
slc7a3a	six4b	sfrp1a
LOC101077831	abcc4	cbx3a
ankrd40	cpn1	jade3
clptm1l	LOC100704132	tipin
sult1c4	ms4a17a.17	nutf2l
atr	wscd2	senp3a
mmp13	si:dkey-246g23.2	arf1
rrp15	LOC797750	gnaia
dctn3	LOC100007754	si:ch73-334d15.4
ugdh	sgip1	srek1ip1
s100u	nr4a1	st5
cep192	LOC656359	psmd11a
chd8	rnf123	si:dkey-8e10.3
adgrb3	jun	LOC100537232
yes1	kbtbd13	cpxm1
gpaa1	clec11a	mmp11a
meaf6	LOC100332733	plxnb1a
polr1b	ing5a	u2af2b
tcea1	hbegfa	kirrel1a
sms	cyth3a	zgc:152804
pgam5	si:ch211-210p4.6	prrc2c
hcfc1b	swap70b	flt4
trmt2a	skilb	ftsj1
LOC100015891	klf1	bag1
	hs2st1a	myh1b
	ckb	arhgap11a
	phka1a	pold2
	ip6k2a
	ulk2
	dlg2
	prkg2
	hsd11b2
	rnf139
	cpn2
	schip1
	kansl1b
	dvl1a
	trim3b
	ccr12a
	ube2al
	si:ch211-91p5.3
	klc3
	tmem9b
	acyp1
	trim66
	smox
	mxa
	pcmtd1
	zgc:163143
	adamts1
	nphs2
	slc16a3
	socs1a
	capn5
	pex7
	c1qc
	LOC100693944
	cdk5rap2
	casq2
	irgf1
	mybpc1
	scrn2
	tubb1
	cfp

## Sheet: Table S4
Table S4. List of DEGs in different comparison groups of O. niloticus.
S4_vs_S1		S3_vs_S1		S2_vs_S1		S4_vs_S3		S4_vs_S2		S3_vs_S2
Up-regulated	Down-regulated	Up-regulated	Down-regulated	Up-regulated	Down-regulated	Up-regulated	Down-regulated	Up-regulated	Down-regulated	Up-regulated	Down-regulated
LOC100534438	LOC100534396	LOC100534438	LOC100534396	LOC100534438	LOC100534396	LOC100534453	LOC100534445	LOC100534412	LOC100534427	LOC100689737	LOC100534411
LOC100534462	LOC100534412	LOC100534445	LOC100534412	LOC100534445	LOC100534412	LOC100689707	LOC100689715	LOC100689737	LOC100534445	LOC100689795	LOC100534448
LOC100534467	LOC100534427	LOC100534462	LOC100534448	LOC100534462	LOC100534480	LOC100689722	LOC100689846	LOC100689771	LOC100534448	LOC100689898	LOC100689707
LOC100534527	LOC100534448	LOC100534467	LOC100534453	LOC100534467	LOC100689707	LOC100689994	LOC100689852	LOC100689795	LOC100534543	LOC100689985	LOC100689712
LOC100534577	LOC100534480	LOC100534527	LOC100534480	LOC100534527	LOC100689722	LOC100690200	LOC100689907	LOC100689806	LOC100689711	LOC100690150	LOC100689715
LOC100689881	LOC100534483	LOC100534577	LOC100689707	LOC100689711	LOC100689737	LOC100690394	LOC100689910	LOC100689881	LOC100689712	LOC100690483	LOC100689838
LOC100689898	LOC100534509	LOC100689745	LOC100689715	LOC100689729	LOC100689750	LOC100690665	LOC100689950	LOC100689898	LOC100689713	LOC100690608	LOC100689907
LOC100690020	LOC100534543	LOC100689797	LOC100689722	LOC100689797	LOC100689771	LOC100690751	LOC100689971	LOC100689923	LOC100689715	LOC100690676	LOC100690064
LOC100690113	LOC100689707	LOC100689846	LOC100689746	LOC100689852	LOC100689923	LOC100690783	LOC100689992	LOC100689994	LOC100689727	LOC100690727	LOC100690066
LOC100690133	LOC100689713	LOC100689881	LOC100689749	LOC100690020	LOC100689994	LOC100690818	LOC100690036	LOC100690163	LOC100689746	LOC100690743	LOC100690071
LOC100690173	LOC100689715	LOC100689894	LOC100689750	LOC100690113	LOC100690032	LOC100690964	LOC100690157	LOC100690212	LOC100689797	LOC100690823	LOC100690092
LOC100690212	LOC100689722	LOC100689898	LOC100689838	LOC100690229	LOC100690112	LOC100691078	LOC100690208	LOC100690284	LOC100689838	LOC100690876	LOC100690118
LOC100690225	LOC100689746	LOC100689985	LOC100689923	LOC100690310	LOC100690118	LOC100691320	LOC100690364	LOC100690404	LOC100689852	LOC100690935	LOC100690158
LOC100690273	LOC100689750	LOC100689992	LOC100689983	LOC100690426	LOC100690200	LOC100691366	LOC100690365	LOC100690406	LOC100689861	LOC100691040	LOC100690200
LOC100690310	LOC100689838	LOC100690020	LOC100689994	LOC100690432	LOC100690258	LOC100691689	LOC100690424	LOC100690483	LOC100689907	LOC100691227	LOC100690243
LOC100690390	LOC100689861	LOC100690111	LOC100690032	LOC100690438	LOC100690403	LOC100692129	LOC100690563	LOC100690518	LOC100689922	LOC100691298	LOC100690322
LOC100690406	LOC100689907	LOC100690113	LOC100690054	LOC100690456	LOC100690404	LOC100692292	LOC100690564	LOC100690566	LOC100689957	LOC100691326	LOC100690370
LOC100690422	LOC100689923	LOC100690133	LOC100690064	LOC100690515	LOC100690525	LOC100692578	LOC100690598	LOC100690608	LOC100690036	LOC100691347	LOC100690394
LOC100690502	LOC100689957	LOC100690211	LOC100690071	LOC100690562	LOC100690608	LOC100692800	LOC100690616	LOC100690727	LOC100690066	LOC100691366	LOC100690579
LOC100690536	LOC100689983	LOC100690225	LOC100690092	LOC100690586	LOC100690677	LOC100692842	LOC100690639	LOC100690743	LOC100690071	LOC100691449	LOC100690640
LOC100690562	LOC100689984	LOC100690229	LOC100690104	LOC100690652	LOC100690727	LOC100692912	LOC100690648	LOC100690745	LOC100690092	LOC100691705	LOC100690652
LOC100690586	LOC100690032	LOC100690310	LOC100690118	LOC100690686	LOC100690783	LOC100692941	LOC100690681	LOC100690751	LOC100690104	LOC100691803	LOC100690689
LOC100690721	LOC100690036	LOC100690406	LOC100690196	LOC100690689	LOC100690808	LOC100693061	LOC100690685	LOC100690783	LOC100690118	LOC100691880	LOC100690824
LOC100690743	LOC100690054	LOC100690422	LOC100690200	LOC100690721	LOC100690816	LOC100693415	LOC100690741	LOC100690808	LOC100690157	LOC100692041	LOC100690902
LOC100690745	LOC100690064	LOC100690432	LOC100690243	LOC100690774	LOC100690823	LOC100693659	LOC100690761	LOC100690811	LOC100690158	LOC100692307	LOC100691009
LOC100690774	LOC100690071	LOC100690438	LOC100690258	LOC100690863	LOC100690875	LOC100693662	LOC100690764	LOC100690818	LOC100690160	LOC100692312	LOC100691030
LOC100690818	LOC100690076	LOC100690515	LOC100690290	LOC100690902	LOC100690947	LOC100693708	LOC100690834	LOC100690823	LOC100690186	LOC100692697	LOC100691068
LOC100690837	LOC100690092	LOC100690536	LOC100690364	LOC100690943	LOC100691005	LOC100693975	LOC100690876	LOC100690935	LOC100690197	LOC100692791	LOC100691074
LOC100690886	LOC100690104	LOC100690562	LOC100690370	LOC100690950	LOC100691009	LOC100694151	LOC100690880	LOC100690964	LOC100690208	LOC100693032	LOC100691078
LOC100690915	LOC100690118	LOC100690598	LOC100690391	LOC100690975	LOC100691044	LOC100694205	LOC100690892	LOC100691040	LOC100690223	LOC100693288	LOC100691234
LOC100690935	LOC100690136	LOC100690616	LOC100690393	LOC100691030	LOC100691061	LOC100694290	LOC100690950	LOC100691053	LOC100690319	LOC100693492	LOC100691238
LOC100690964	LOC100690157	LOC100690639	LOC100690394	LOC100691068	LOC100691085	LOC100694683	LOC100691017	LOC100691121	LOC100690322	LOC100693609	LOC100691490
LOC100690975	LOC100690200	LOC100690686	LOC100690403	LOC100691074	LOC100691101	LOC100694809	LOC100691027	LOC100691221	LOC100690364	LOC100693633	LOC100691499
LOC100691244	LOC100690208	LOC100690689	LOC100690405	LOC100691163	LOC100691117	LOC100695112	LOC100691143	LOC100691227	LOC100690365	LOC100693660	LOC100691500
LOC100691320	LOC100690243	LOC100690721	LOC100690465	LOC100691190	LOC100691121	LOC100695445	LOC100691220	LOC100691272	LOC100690391	LOC100693806	LOC100691519
LOC100691326	LOC100690258	LOC100690735	LOC100690565	LOC100691196	LOC100691227	LOC100695523	LOC100691268	LOC100691298	LOC100690424	LOC100693853	LOC100691580
LOC100691366	LOC100690290	LOC100690741	LOC100690567	LOC100691213	LOC100691279	LOC100695864	LOC100691306	LOC100691320	LOC100690557	LOC100694146	LOC100691599
LOC100691414	LOC100690308	LOC100690745	LOC100690579	LOC100691271	LOC100691298	LOC100695866	LOC100691336	LOC100691326	LOC100690563	LOC100694172	LOC100691603
LOC100691442	LOC100690322	LOC100690774	LOC100690640	LOC100691349	LOC100691347	LOC100696232	LOC100691347	LOC100691366	LOC100690564	LOC100694292	LOC100691618
LOC100691476	LOC100690342	LOC100690818	LOC100690677	LOC100691416	LOC100691480	LOC100696274	LOC100691416	LOC100691414	LOC100690579	LOC100694297	LOC100691730
LOC100691575	LOC100690364	LOC100690837	LOC100690753	LOC100691451	LOC100691500	LOC100696333	LOC100691581	LOC100691442	LOC100690598	LOC100694370	LOC100691748
LOC100691585	LOC100690370	LOC100690876	LOC100690792	LOC100691575	LOC100691599	LOC100696461	LOC100691588	LOC100691480	LOC100690639	LOC100694468	LOC100691795
LOC100691587	LOC100690391	LOC100690886	LOC100690808	LOC100691596	LOC100691682	LOC100696541	LOC100691603	LOC100691504	LOC100690640	LOC100694729	LOC100691854
LOC100691596	LOC100690403	LOC100690935	LOC100690812	LOC100691618	LOC100691689	LOC100696684	LOC100691618	LOC100691587	LOC100690648	LOC100694841	LOC100691876
LOC100691621	LOC100690405	LOC100690975	LOC100690838	LOC100691621	LOC100691705	LOC100696963	LOC100691665	LOC100691652	LOC100690652	LOC100694868	LOC100691886
LOC100691652	LOC100690424	LOC100691027	LOC100690862	LOC100691715	LOC100691708	LOC100697074	LOC100691741	LOC100691705	LOC100690681	LOC100694877	LOC100691930
LOC100691691	LOC100690465	LOC100691118	LOC100690875	LOC100691746	LOC100691710	LOC100697289	LOC100691748	LOC100691710	LOC100690689	LOC100695019	LOC100691964
LOC100691767	LOC100690542	LOC100691152	LOC100690889	LOC100691773	LOC100691739	LOC100697346	LOC100691757	LOC100691717	LOC100690741	LOC100695112	LOC100691993
LOC100691816	LOC100690550	LOC100691190	LOC100690972	LOC100691816	LOC100691741	LOC100697678	LOC100691773	LOC100691767	LOC100690761	LOC100695405	LOC100692094
LOC100691880	LOC100690564	LOC100691196	LOC100691005	LOC100691884	LOC100691785	LOC100697873	LOC100691791	LOC100691880	LOC100690764	LOC100695553	LOC100692098
LOC100691969	LOC100690565	LOC100691213	LOC100691009	LOC100691895	LOC100691897	LOC100698155	LOC100691858	LOC100691897	LOC100690834	LOC100695556	LOC100692216
LOC100691978	LOC100690567	LOC100691244	LOC100691033	LOC100691971	LOC100691947	LOC100698256	LOC100691886	LOC100691969	LOC100690880	LOC100695559	LOC100692254
LOC100692060	LOC100690579	LOC100691268	LOC100691061	LOC100692037	LOC100691958	LOC100698398	LOC100691952	LOC100691978	LOC100690889	LOC100695631	LOC100692289
LOC100692133	LOC100690640	LOC100691326	LOC100691064	LOC100692060	LOC100691959	LOC100698444	LOC100691971	LOC100692001	LOC100690892	LOC100695900	LOC100692310
LOC100692149	LOC100690677	LOC100691349	LOC100691066	LOC100692094	LOC100692129	LOC100698543	LOC100691992	LOC100692041	LOC100690902	LOC100696166	LOC100692390
LOC100692202	LOC100690681	LOC100691366	LOC100691078	LOC100692241	LOC100692277	LOC100698626	LOC100691998	LOC100692066	LOC100690919	LOC100696194	LOC100692396
LOC100692249	LOC100690761	LOC100691378	LOC100691085	LOC100692270	LOC100692310	LOC100698791	LOC100692042	LOC100692481	LOC100690950	LOC100696336	LOC100692581
LOC100692404	LOC100690792	LOC100691451	LOC100691101	LOC100692336	LOC100692326	LOC100698809	LOC100692070	LOC100692578	LOC100691017	LOC100696443	LOC100692617
LOC100692423	LOC100690812	LOC100691505	LOC100691117	LOC100692341	LOC100692368	LOC100698875	LOC100692083	LOC100692710	LOC100691066	LOC100696650	LOC100692652
LOC100692431	LOC100690838	LOC100691565	LOC100691147	LOC100692350	LOC100692420	LOC100698977	LOC100692098	LOC100692744	LOC100691074	LOC100696771	LOC100692792
LOC100692470	LOC100690862	LOC100691575	LOC100691238	LOC100692431	LOC100692640	LOC100698998	LOC100692110	LOC100692767	LOC100691083	LOC100696776	LOC100692800
LOC100692481	LOC100690875	LOC100691596	LOC100691262	LOC100692470	LOC100692674	LOC100699198	LOC100692115	LOC100692791	LOC100691088	LOC100696931	LOC100692884
LOC100692521	LOC100690880	LOC100691618	LOC100691279	LOC100692503	LOC100692765	LOC100699412	LOC100692223	LOC100692842	LOC100691126	LOC100697271	LOC100692912
LOC100692546	LOC100690889	LOC100691699	LOC100691353	LOC100692579	LOC100692827	LOC100699475	LOC100692260	LOC100692845	LOC100691143	LOC100697299	LOC100692941
LOC100692578	LOC100690892	LOC100691746	LOC100691361	LOC100692598	LOC100692912	LOC100699489	LOC100692307	LOC100692957	LOC100691147	LOC100697360	LOC100693040
LOC100692587	LOC100690919	LOC100691773	LOC100691444	LOC100692601	LOC100692957	LOC100699779	LOC100692311	LOC100693029	LOC100691190	LOC100697518	LOC100693149
LOC100692598	LOC100690950	LOC100691816	LOC100691450	LOC100692604	LOC100692977	LOC100700077	LOC100692312	LOC100693032	LOC100691213	LOC100697636	LOC100693161
LOC100692637	LOC100690958	LOC100691880	LOC100691499	LOC100692612	LOC100693029	LOC100700457	LOC100692336	LOC100693061	LOC100691238	LOC100697641	LOC100693213
LOC100692697	LOC100690972	LOC100691884	LOC100691500	LOC100692669	LOC100693032	LOC100700608	LOC100692350	LOC100693288	LOC100691268	LOC100697801	LOC100693277
LOC100692737	LOC100691005	LOC100691952	LOC100691519	LOC100692683	LOC100693038	LOC100700707	LOC100692380	LOC100693415	LOC100691271	LOC100698030	LOC100693308
LOC100692744	LOC100691009	LOC100691971	LOC100691599	LOC100692692	LOC100693076	LOC100701086	LOC100692457	LOC100693443	LOC100691306	LOC100698358	LOC100693315
LOC100692754	LOC100691017	LOC100692037	LOC100691603	LOC100692726	LOC100693082	LOC100701223	LOC100692487	LOC100693507	LOC100691336	LOC100698444	LOC100693456
LOC100692767	LOC100691033	LOC100692149	LOC100691689	LOC100692737	LOC100693102	LOC100701252	LOC100692537	LOC100693617	LOC100691416	LOC100698613	LOC100693511
LOC100692842	LOC100691064	LOC100692223	LOC100691708	LOC100692852	LOC100693121	LOC100701316	LOC100692699	LOC100693623	LOC100691490	LOC100698727	LOC100693620
LOC100692845	LOC100691066	LOC100692249	LOC100691730	LOC100692939	LOC100693141	LOC100701351	LOC100692768	LOC100693660	LOC100691499	LOC100698771	LOC100693653
LOC100692910	LOC100691083	LOC100692307	LOC100691739	LOC100692997	LOC100693213	LOC100701691	LOC100692805	LOC100693662	LOC100691500	LOC100698834	LOC100693896
LOC100693014	LOC100691085	LOC100692311	LOC100691741	LOC100693014	LOC100693291	LOC100701823	LOC100692852	LOC100693663	LOC100691519	LOC100698868	LOC100693920
LOC100693032	LOC100691088	LOC100692350	LOC100691851	LOC100693066	LOC100693303	LOC100701890	LOC100692860	LOC100693693	LOC100691588	LOC100698871	LOC100694095
LOC100693041	LOC100691101	LOC100692431	LOC100691854	LOC100693091	LOC100693377	LOC100701987	LOC100692885	LOC100693708	LOC100691599	LOC100698875	LOC100694244
LOC100693043	LOC100691117	LOC100692470	LOC100691876	LOC100693182	LOC100693425	LOC100702162	LOC100692897	LOC100693739	LOC100691603	LOC100698916	LOC100694309
LOC100693061	LOC100691126	LOC100692503	LOC100691877	LOC100693184	LOC100693436	LOC100702179	LOC100692901	LOC100693833	LOC100691618	LOC100699243	LOC100694336
LOC100693066	LOC100691130	LOC100692510	LOC100691886	LOC100693193	LOC100693443	LOC100702351	LOC100692939	LOC100693853	LOC100691625	LOC100699367	LOC100694366
LOC100693182	LOC100691147	LOC100692537	LOC100691897	LOC100693211	LOC100693483	LOC100702362	LOC100692979	LOC100693870	LOC100691665	LOC100699371	LOC100694374
LOC100693193	LOC100691218	LOC100692539	LOC100691918	LOC100693227	LOC100693510	LOC100702377	LOC100692984	LOC100693874	LOC100691730	LOC100699381	LOC100694408
LOC100693211	LOC100691238	LOC100692546	LOC100691930	LOC100693271	LOC100693599	LOC100702380	LOC100693000	LOC100693926	LOC100691741	LOC100699644	LOC100694448
LOC100693325	LOC100691268	LOC100692637	LOC100691947	LOC100693274	LOC100693617	LOC100702498	LOC100693130	LOC100693948	LOC100691748	LOC100699779	LOC100694613
LOC100693327	LOC100691273	LOC100692672	LOC100691958	LOC100693422	LOC100693620	LOC100702602	LOC100693190	LOC100694151	LOC100691773	LOC100700078	LOC100694621
LOC100693397	LOC100691347	LOC100692697	LOC100691964	LOC100693471	LOC100693659	LOC100703256	LOC100693358	LOC100694172	LOC100691779	LOC100700165	LOC100694671
LOC100693415	LOC100691356	LOC100692699	LOC100691993	LOC100693491	LOC100693660	LOC100703342	LOC100693422	LOC100694190	LOC100691795	LOC100700186	LOC100694695
LOC100693491	LOC100691361	LOC100692726	LOC100692057	LOC100693561	LOC100693701	LOC100703415	LOC100693447	LOC100694205	LOC100691828	LOC100700187	LOC100694775
LOC100693527	LOC100691413	LOC100692760	LOC100692080	LOC100693652	LOC100693776	LOC100703499	LOC100693461	LOC100694290	LOC100691854	LOC100700425	LOC100694784
LOC100693532	LOC100691444	LOC100692805	LOC100692098	LOC100693665	LOC100693806	LOC100703516	LOC100693545	LOC100694297	LOC100691858	LOC100700443	LOC100694791
LOC100693561	LOC100691450	LOC100692818	LOC100692129	LOC100693773	LOC100693853	LOC100703739	LOC100693599	LOC100694468	LOC100691886	LOC100700469	LOC100694845
LOC100693580	LOC100691499	LOC100692855	LOC100692216	LOC100693859	LOC100693945	LOC100703776	LOC100693604	LOC100694541	LOC100691950	LOC100700854	LOC100694909
LOC100693623	LOC100691500	LOC100692939	LOC100692254	LOC100693909	LOC100693975	LOC100703798	LOC100693609	LOC100694567	LOC100691952	LOC100700920	LOC100694912
LOC100693638	LOC100691519	LOC100692945	LOC100692277	LOC100693977	LOC100694078	LOC100703890	LOC100693633	LOC100694607	LOC100691971	LOC100700947	LOC100694933
LOC100693662	LOC100691599	LOC100693000	LOC100692278	LOC100693993	LOC100694084	LOC100704059	LOC100693645	LOC100694683	LOC100691993	LOC100701087	LOC100694953
LOC100693663	LOC100691603	LOC100693014	LOC100692289	LOC100694024	LOC100694123	LOC100704125	LOC100693665	LOC100694710	LOC100691998	LOC100701127	LOC100694992
LOC100693693	LOC100691625	LOC100693017	LOC100692310	LOC100694050	LOC100694146	LOC100704258	LOC100693909	LOC100694762	LOC100692042	LOC100701355	LOC100695027
LOC100693708	LOC100691646	LOC100693041	LOC100692326	LOC100694055	LOC100694205	LOC100704359	LOC100693919	LOC100694764	LOC100692047	LOC100701505	LOC100695143
LOC100693859	LOC100691655	LOC100693043	LOC100692368	LOC100694066	LOC100694297	LOC100704832	LOC100693993	LOC100694793	LOC100692070	LOC100701605	LOC100695184
LOC100693874	LOC100691708	LOC100693066	LOC100692380	LOC100694080	LOC100694323	LOC100704850	LOC100694055	LOC100694809	LOC100692083	LOC100701650	LOC100695259
LOC100693926	LOC100691730	LOC100693182	LOC100692396	LOC100694130	LOC100694342	LOC100705170	LOC100694080	LOC100694924	LOC100692098	LOC100701913	LOC100695280
LOC100694014	LOC100691739	LOC100693184	LOC100692420	LOC100694195	LOC100694374	LOC100705285	LOC100694118	LOC100694974	LOC100692115	LOC100701935	LOC100695303
LOC100694024	LOC100691741	LOC100693190	LOC100692535	LOC100694231	LOC100694424	LOC100705301	LOC100694130	LOC100695019	LOC100692138	LOC100701965	LOC100695310
LOC100694066	LOC100691748	LOC100693211	LOC100692589	LOC100694233	LOC100694569	LOC100705378	LOC100694231	LOC100695043	LOC100692223	LOC100701980	LOC100695445
LOC100694073	LOC100691779	LOC100693227	LOC100692617	LOC100694260	LOC100694598	LOC100705401	LOC100694279	LOC100695053	LOC100692260	LOC100702023	LOC100695456
LOC100694151	LOC100691785	LOC100693271	LOC100692640	LOC100694279	LOC100694694	LOC100705538	LOC100694350	LOC100695060	LOC100692270	LOC100702351	LOC100695665
LOC100694172	LOC100691791	LOC100693325	LOC100692652	LOC100694365	LOC100694732	LOC100705618	LOC100694370	LOC100695112	LOC100692289	LOC100702411	LOC100695669
LOC100694190	LOC100691795	LOC100693327	LOC100692674	LOC100694370	LOC100694809	LOC100705741	LOC100694448	LOC100695499	LOC100692311	LOC100702465	LOC100695726
LOC100694233	LOC100691815	LOC100693358	LOC100692765	LOC100694395	LOC100694850	LOC100705836	LOC100694503	LOC100695523	LOC100692327	LOC100702482	LOC100695729
LOC100694261	LOC100691828	LOC100693373	LOC100692800	LOC100694448	LOC100694855	LOC100705885	LOC100694523	LOC100695553	LOC100692336	LOC100702499	LOC100695765
LOC100694290	LOC100691851	LOC100693397	LOC100692807	LOC100694503	LOC100694858	LOC100706081	LOC100694628	LOC100695554	LOC100692350	LOC100702667	LOC100695815
LOC100694297	LOC100691854	LOC100693422	LOC100692823	LOC100694560	LOC100694909	LOC100706153	LOC100694689	LOC100695556	LOC100692380	LOC100702768	LOC100695821
LOC100694370	LOC100691886	LOC100693447	LOC100692827	LOC100694621	LOC100694924	LOC100706201	LOC100694691	LOC100695631	LOC100692396	LOC100702868	LOC100696074
LOC100694395	LOC100691930	LOC100693491	LOC100692878	LOC100694666	LOC100694991	LOC100706513	LOC100694695	LOC100695809	LOC100692412	LOC100702935	LOC100696102
LOC100694468	LOC100691947	LOC100693494	LOC100692912	LOC100694764	LOC100695095	LOC100706520	LOC100694697	LOC100695866	LOC100692457	LOC100702974	LOC100696185
LOC100694560	LOC100691959	LOC100693532	LOC100692941	LOC100694804	LOC100695100	LOC100706575	LOC100694918	LOC100695900	LOC100692487	LOC100703044	LOC100696279
LOC100694683	LOC100691964	LOC100693545	LOC100692953	LOC100694808	LOC100695112	LOC100706680	LOC100694968	LOC100696029	LOC100692537	LOC100703095	LOC100696287
LOC100694710	LOC100691993	LOC100693561	LOC100693038	LOC100694817	LOC100695123	LOC100706932	LOC100694981	LOC100696040	LOC100692579	LOC100703105	LOC100696333
LOC100694755	LOC100691998	LOC100693598	LOC100693040	LOC100694831	LOC100695157	LOC100707072	LOC100694990	LOC100696106	LOC100692581	LOC100703249	LOC100696360
LOC100694764	LOC100692080	LOC100693609	LOC100693076	LOC100694900	LOC100695229	LOC100707111	LOC100695087	LOC100696232	LOC100692589	LOC100703251	LOC100696451
LOC100694804	LOC100692083	LOC100693633	LOC100693082	LOC100694954	LOC100695296	LOC100707199	LOC100695145	LOC100696249	LOC100692601	LOC100703460	LOC100696563
LOC100694808	LOC100692098	LOC100693859	LOC100693102	LOC100694955	LOC100695303	LOC100707241	LOC100695165	LOC100696274	LOC100692612	LOC100703643	LOC100696582
LOC100694830	LOC100692115	LOC100693895	LOC100693149	LOC100694973	LOC100695391	LOC100707597	LOC100695221	LOC100696308	LOC100692640	LOC100703777	LOC100696646
LOC100694831	LOC100692225	LOC100693909	LOC100693213	LOC100694990	LOC100695405	LOC100707627	LOC100695265	LOC100696336	LOC100692650	LOC100703844	LOC100696648
LOC100694877	LOC100692260	LOC100693919	LOC100693219	LOC100694992	LOC100695408	LOC100707699	LOC100695288	LOC100696339	LOC100692652	LOC100703919	LOC100696677
LOC100694954	LOC100692277	LOC100693926	LOC100693277	LOC100695035	LOC100695523	LOC100707752	LOC100695417	LOC100696443	LOC100692699	LOC100704040	LOC100696712
LOC100695035	LOC100692278	LOC100693963	LOC100693291	LOC100695063	LOC100695549	LOC100708198	LOC100695428	LOC100696461	LOC100692726	LOC100704107	LOC100696727
LOC100695043	LOC100692289	LOC100693977	LOC100693308	LOC100695067	LOC100695554	LOC100708331	LOC100695478	LOC100696541	LOC100692768	LOC100704125	LOC100696738
LOC100695053	LOC100692310	LOC100693993	LOC100693315	LOC100695158	LOC100695631	LOC100708787	LOC100695482	LOC100696650	LOC100692792	LOC100704166	LOC100696745
LOC100695063	LOC100692326	LOC100694024	LOC100693354	LOC100695221	LOC100695863	LOC100708887	LOC100695510	LOC100696684	LOC100692805	LOC100704273	LOC100696783
LOC100695067	LOC100692336	LOC100694055	LOC100693377	LOC100695288	LOC100695864	LOC100709107	LOC100695526	LOC100696771	LOC100692823	LOC100704432	LOC100696796
LOC100695112	LOC100692368	LOC100694059	LOC100693419	LOC100695417	LOC100695900	LOC100709156	LOC100695579	LOC100696843	LOC100692827	LOC100704514	LOC100696941
LOC100695136	LOC100692380	LOC100694066	LOC100693425	LOC100695486	LOC100696125	LOC100709167	LOC100695663	LOC100696891	LOC100692852	LOC100704616	LOC100697074
LOC100695235	LOC100692384	LOC100694080	LOC100693436	LOC100695498	LOC100696180	LOC100709357	LOC100695670	LOC100696904	LOC100692860	LOC100704653	LOC100697231
LOC100695253	LOC100692385	LOC100694130	LOC100693443	LOC100695499	LOC100696212	LOC100709437	LOC100695684	LOC100696915	LOC100692867	LOC100704887	LOC100697244
LOC100695283	LOC100692396	LOC100694171	LOC100693456	LOC100695579	LOC100696271	LOC100709458	LOC100695715	LOC100696963	LOC100692880	LOC100704899	LOC100697245
LOC100695394	LOC100692412	LOC100694190	LOC100693482	LOC100695591	LOC100696291	LOC100709526	LOC100695729	LOC100696966	LOC100692884	LOC100705094	LOC100697355
LOC100695462	LOC100692420	LOC100694215	LOC100693510	LOC100695615	LOC100696318	LOC100709542	LOC100695731	LOC100696990	LOC100692885	LOC100705140	LOC100697400
LOC100695488	LOC100692468	LOC100694233	LOC100693620	LOC100695663	LOC100696336	LOC100709625	LOC100695800	LOC100697091	LOC100692901	LOC100705239	LOC100697625
LOC100695489	LOC100692589	LOC100694245	LOC100693653	LOC100695684	LOC100696502	LOC100709870	LOC100695820	LOC100697142	LOC100692984	LOC100705291	LOC100697678
LOC100695499	LOC100692640	LOC100694250	LOC100693659	LOC100695706	LOC100696563	LOC100709939	LOC100695879	LOC100697289	LOC100692989	LOC100705310	LOC100697860
LOC100695553	LOC100692650	LOC100694261	LOC100693701	LOC100695715	LOC100696597	LOC100709952	LOC100695926	LOC100697299	LOC100693000	LOC100705335	LOC100697873
LOC100695600	LOC100692652	LOC100694279	LOC100693880	LOC100695734	LOC100696638	LOC100710139	LOC100695933	LOC100697346	LOC100693040	LOC100705711	LOC100697881
LOC100695706	LOC100692674	LOC100694292	LOC100693896	LOC100695763	LOC100696682	LOC100710207	LOC100695942	LOC100697360	LOC100693130	LOC100705861	LOC100698008
LOC100695734	LOC100692675	LOC100694370	LOC100693920	LOC100695867	LOC100696710	LOC100710269	LOC100696042	LOC100697375	LOC100693149	LOC100705870	LOC100698009
LOC100695866	LOC100692694	LOC100694395	LOC100693945	LOC100695879	LOC100696727	LOC100710283	LOC100696166	LOC100697673	LOC100693190	LOC100705923	LOC100698034
LOC100696029	LOC100692764	LOC100694413	LOC100693972	LOC100695922	LOC100696748	LOC100710418	LOC100696183	LOC100697921	LOC100693213	LOC100705948	LOC100698114
LOC100696076	LOC100692765	LOC100694454	LOC100693975	LOC100695926	LOC100696763	LOC100711132	LOC100696266	LOC100697952	LOC100693277	LOC100706081	LOC100698155
LOC100696086	LOC100692768	LOC100694468	LOC100693976	LOC100696086	LOC100696815	LOC100711168	LOC100696299	LOC100697972	LOC100693308	LOC100706160	LOC100698193
LOC100696115	LOC100692786	LOC100694503	LOC100693986	LOC100696143	LOC100696818	LOC100711208	LOC100696301	LOC100698093	LOC100693315	LOC100706184	LOC100698230
LOC100696241	LOC100692800	LOC100694572	LOC100694023	LOC100696266	LOC100696915	LOC100711663	LOC100696397	LOC100698145	LOC100693354	LOC100706210	LOC100698256
LOC100696249	LOC100692805	LOC100694631	LOC100694065	LOC100696301	LOC100696990	LOC100711753	LOC100696485	LOC100698167	LOC100693358	LOC100706534	LOC100698398
LOC100696275	LOC100692823	LOC100694645	LOC100694084	LOC100696305	LOC100697049	LOC100711895	LOC100696554	LOC100698204	LOC100693400	LOC100706631	LOC100698479
LOC100696308	LOC100692827	LOC100694666	LOC100694095	LOC100696316	LOC100697071	LOC100712354	LOC100696555	LOC100698224	LOC100693422	LOC100706681	LOC100698543
LOC100696316	LOC100692860	LOC100694697	LOC100694100	LOC100696323	LOC100697074	LOC100712462	LOC100696601	LOC100698304	LOC100693447	LOC100706691	LOC100698643
LOC100696323	LOC100692878	LOC100694707	LOC100694123	LOC100696329	LOC100697099	LOC102076495	LOC100696665	LOC100698358	LOC100693469	LOC100706771	LOC100698715
LOC100696336	LOC100692884	LOC100694728	LOC100694205	LOC100696419	LOC100697145	LOC102076747	LOC100696681	LOC100698415	LOC100693493	LOC100707335	LOC100698729
LOC100696339	LOC100692885	LOC100694735	LOC100694235	LOC100696451	LOC100697360	LOC102076755	LOC100696688	LOC100698438	LOC100693545	LOC100707345	LOC100698776
LOC100696461	LOC100692912	LOC100694764	LOC100694269	LOC100696555	LOC100697375	LOC102076777	LOC100696748	LOC100698444	LOC100693604	LOC100707428	LOC100698789
LOC100696486	LOC100692929	LOC100694808	LOC100694293	LOC100696567	LOC100697385	LOC102077052	LOC100696753	LOC100698452	LOC100693620	LOC100707525	LOC100698898
LOC100696522	LOC100692953	LOC100694817	LOC100694309	LOC100696657	LOC100697681	LOC102077528	LOC100696760	LOC100698458	LOC100693645	LOC100707701	LOC100699135
LOC100696541	LOC100692989	LOC100694831	LOC100694323	LOC100696676	LOC100697713	LOC102077988	LOC100696787	LOC100698551	LOC100693653	LOC100707849	LOC100699200
LOC100696575	LOC100693002	LOC100694841	LOC100694336	LOC100696681	LOC100697795	LOC102078622	LOC100696811	LOC100698585	LOC100693665	LOC100707887	LOC100699204
LOC100696598	LOC100693038	LOC100694877	LOC100694357	LOC100696688	LOC100697855	LOC102078966	LOC100697094	LOC100698612	LOC100693683	LOC100707994	LOC100699470
LOC100696650	LOC100693040	LOC100694900	LOC100694366	LOC100696723	LOC100697878	LOC102079122	LOC100697231	LOC100698613	LOC100693769	LOC100708185	LOC100699581
LOC100696670	LOC100693076	LOC100694918	LOC100694374	LOC100696745	LOC100697937	LOC102079364	LOC100697261	LOC100698664	LOC100693773	LOC100708289	LOC100699661
LOC100696684	LOC100693096	LOC100694954	LOC100694424	LOC100696791	LOC100697965	LOC102079417	LOC100697271	LOC100698676	LOC100693822	LOC100708375	LOC100699669
LOC100696694	LOC100693102	LOC100694968	LOC100694452	LOC100696888	LOC100698093	LOC102079624	LOC100697339	LOC100698727	LOC100693851	LOC100708387	LOC100699838
LOC100696723	LOC100693130	LOC100694973	LOC100694458	LOC100696908	LOC100698155	LOC102080048	LOC100697361	LOC100698809	LOC100693880	LOC100708428	LOC100699865
LOC100696771	LOC100693149	LOC100694987	LOC100694532	LOC100697058	LOC100698167	LOC102080083	LOC100697376	LOC100698834	LOC100693909	LOC100708556	LOC100699907
LOC100696772	LOC100693209	LOC100694990	LOC100694598	LOC100697109	LOC100698204	LOC102080222	LOC100697454	LOC100698874	LOC100693919	LOC100708600	LOC100699912
LOC100696891	LOC100693213	LOC100695035	LOC100694694	LOC100697138	LOC100698358	LOC102080462	LOC100697499	LOC100698875	LOC100693920	LOC100708651	LOC100700083
LOC100696904	LOC100693219	LOC100695063	LOC100694695	LOC100697171	LOC100698477	LOC102080781	LOC100697517	LOC100698977	LOC100693993	LOC100708654	LOC100700135
LOC100696908	LOC100693277	LOC100695066	LOC100694732	LOC100697293	LOC100698516	LOC102081219	LOC100697526	LOC100698984	LOC100693994	LOC100709026	LOC100700150
LOC100696963	LOC100693291	LOC100695067	LOC100694769	LOC100697361	LOC100698591	LOC102081239	LOC100697579	LOC100698998	LOC100694039	LOC100709061	LOC100700163
LOC100696968	LOC100693308	LOC100695221	LOC100694784	LOC100697369	LOC100698629	LOC102081410	LOC100697618	LOC100699198	LOC100694050	LOC100709278	LOC100700221
LOC100697052	LOC100693315	LOC100695224	LOC100694845	LOC100697436	LOC100698694	LOC102081550	LOC100697630	LOC100699256	LOC100694055	LOC100709402	LOC100700406
LOC100697091	LOC100693354	LOC100695265	LOC100694850	LOC100697574	LOC100698791	LOC102081892	LOC100697636	LOC100699313	LOC100694076	LOC100709663	LOC100700441
LOC100697289	LOC100693377	LOC100695283	LOC100694855	LOC100697602	LOC100698795	LOC102082068	LOC100697646	LOC100699371	LOC100694080	LOC100709772	LOC100700457
LOC100697299	LOC100693400	LOC100695288	LOC100694858	LOC100697636	LOC100698871	LOC102082412	LOC100697655	LOC100699381	LOC100694095	LOC100709846	LOC100700462
LOC100697369	LOC100693419	LOC100695417	LOC100694883	LOC100697646	LOC100698874	LOC102082955	LOC100697671	LOC100699412	LOC100694130	LOC100709870	LOC100700707
LOC100697423	LOC100693436	LOC100695486	LOC100694909	LOC100697671	LOC100698875	LOC102083273	LOC100697696	LOC100699462	LOC100694220	LOC100709893	LOC100700876
LOC100697503	LOC100693445	LOC100695489	LOC100694912	LOC100697787	LOC100698921	LOC106096498	LOC100697787	LOC100699475	LOC100694231	LOC100710273	LOC100700918
LOC100697557	LOC100693469	LOC100695499	LOC100694953	LOC100697792	LOC100698925	LOC106097144	LOC100697815	LOC100699489	LOC100694243	LOC100710283	LOC100701084
LOC100697561	LOC100693483	LOC100695526	LOC100694991	LOC100697858	LOC100698977	LOC106098145	LOC100697895	LOC100699547	LOC100694269	LOC100710418	LOC100701125
LOC100697602	LOC100693506	LOC100695527	LOC100695038	LOC100697935	LOC100698981	LOC106098375	LOC100697919	LOC100699644	LOC100694279	LOC100710449	LOC100701134
LOC100697673	LOC100693510	LOC100695553	LOC100695077	LOC100698008	LOC100699058	LOC109194192	LOC100697934	LOC100699670	LOC100694309	LOC100710498	LOC100701150
LOC100697729	LOC100693599	LOC100695579	LOC100695095	LOC100698193	LOC100699148	LOC109194263	LOC100698023	LOC100699779	LOC100694336	LOC100711050	LOC100701297
LOC100697743	LOC100693620	LOC100695591	LOC100695100	LOC100698282	LOC100699204	LOC109194335	LOC100698054	LOC100699848	LOC100694350	LOC100711159	LOC100701388
LOC100697774	LOC100693645	LOC100695628	LOC100695123	LOC100698322	LOC100699371	LOC109194647	LOC100698111	LOC100700034	LOC100694366	LOC100711230	LOC100701569
LOC100697788	LOC100693653	LOC100695663	LOC100695146	LOC100698398	LOC100699412	LOC109195092	LOC100698188	LOC100700040	LOC100694374	LOC100711878	LOC100701612
LOC100697792	LOC100693701	LOC100695684	LOC100695157	LOC100698406	LOC100699465	LOC109195420	LOC100698206	LOC100700052	LOC100694407	LOC100712243	LOC100701658
LOC100697910	LOC100693776	LOC100695706	LOC100695229	LOC100698501	LOC100699500	LOC109196000	LOC100698209	LOC100700078	LOC100694408	LOC100712280	LOC100701730
LOC100697935	LOC100693806	LOC100695734	LOC100695257	LOC100698575	LOC100699670	LOC109200496	LOC100698232	LOC100700129	LOC100694433	LOC100712415	LOC100701786
LOC100697970	LOC100693880	LOC100695763	LOC100695259	LOC100698600	LOC100699737	LOC109201176	LOC100698242	LOC100700137	LOC100694448	LOC100712419	LOC100701798
LOC100697979	LOC100693920	LOC100695879	LOC100695266	LOC100698614	LOC100699739	LOC109201296	LOC100698251	LOC100700165	LOC100694465	LOC100712546	LOC100701831
LOC100697998	LOC100693945	LOC100695926	LOC100695303	LOC100698624	LOC100699779	LOC109201627	LOC100698267	LOC100700186	LOC100694523	LOC102075638	LOC100701890
LOC100698015	LOC100693975	LOC100695933	LOC100695310	LOC100698645	LOC100699895	LOC109201892	LOC100698282	LOC100700187	LOC100694529	LOC102075813	LOC100701993
LOC100698087	LOC100693976	LOC100696029	LOC100695391	LOC100698682	LOC100699907	LOC109201893	LOC100698318	LOC100700201	LOC100694551	LOC102076024	LOC100702294
LOC100698134	LOC100693986	LOC100696086	LOC100695408	LOC100698693	LOC100699913	LOC109201896	LOC100698349	LOC100700247	LOC100694566	LOC102076176	LOC100702479
LOC100698304	LOC100693994	LOC100696143	LOC100695445	LOC100698815	LOC100699928	LOC109202930	LOC100698351	LOC100700258	LOC100694576	LOC102076290	LOC100702502
LOC100698322	LOC100694023	LOC100696164	LOC100695456	LOC100698825	LOC100699981	LOC109203093	LOC100698406	LOC100700425	LOC100694613	LOC102076304	LOC100702579
LOC100698398	LOC100694084	LOC100696166	LOC100695493	LOC100698853	LOC100700016	LOC109204473	LOC100698495	LOC100700576	LOC100694621	LOC102076701	LOC100702599
LOC100698415	LOC100694095	LOC100696183	LOC100695502	LOC100698860	LOC100700083	aasdhppt	LOC100698553	LOC100700594	LOC100694628	LOC102076747	LOC100702604
LOC100698435	LOC100694118	LOC100696249	LOC100695523	LOC100698967	LOC100700101	aatf	LOC100698589	LOC100700733	LOC100694685	LOC102077259	LOC100702614
LOC100698444	LOC100694123	LOC100696263	LOC100695530	LOC100699000	LOC100700137	abcb8	LOC100698618	LOC100700920	LOC100694689	LOC102077429	LOC100702697
LOC100698452	LOC100694133	LOC100696266	LOC100695542	LOC100699009	LOC100700150	abcf2	LOC100698629	LOC100700947	LOC100694691	LOC102077555	LOC100702757
LOC100698458	LOC100694161	LOC100696275	LOC100695549	LOC100699025	LOC100700165	abt1	LOC100698754	LOC100701101	LOC100694695	LOC102077596	LOC100702762
LOC100698510	LOC100694170	LOC100696302	LOC100695723	LOC100699085	LOC100700172	adra1b	LOC100698781	LOC100701124	LOC100694697	LOC102077620	LOC100702838
LOC100698519	LOC100694231	LOC100696305	LOC100695726	LOC100699098	LOC100700180	akap1	LOC100698825	LOC100701127	LOC100694775	LOC102077861	LOC100702929
LOC100698572	LOC100694269	LOC100696316	LOC100695765	LOC100699134	LOC100700182	aldh1a2	LOC100698871	LOC100701135	LOC100694784	LOC102077931	LOC100702950
LOC100698585	LOC100694293	LOC100696323	LOC100695798	LOC100699176	LOC100700223	angel2	LOC100698916	LOC100701192	LOC100694845	LOC102078416	LOC100702967
LOC100698600	LOC100694309	LOC100696336	LOC100695815	LOC100699182	LOC100700406	arg2	LOC100698956	LOC100701223	LOC100694855	LOC102078540	LOC100703212
LOC100698612	LOC100694323	LOC100696339	LOC100695864	LOC100699201	LOC100700412	asic1	LOC100698993	LOC100701252	LOC100694858	LOC102079063	LOC100703266
LOC100698613	LOC100694336	LOC100696397	LOC100695866	LOC100699209	LOC100700425	asns	LOC100699010	LOC100701316	LOC100694874	LOC102079963	LOC100703308
LOC100698614	LOC100694357	LOC100696419	LOC100695886	LOC100699221	LOC100700457	aspa	LOC100699025	LOC100701351	LOC100694883	LOC102080050	LOC100703314
LOC100698624	LOC100694366	LOC100696450	LOC100695966	LOC100699232	LOC100700491	aspg	LOC100699028	LOC100701355	LOC100694912	LOC102080108	LOC100703317
LOC100698645	LOC100694374	LOC100696505	LOC100695989	LOC100699243	LOC100700772	ass1	LOC100699098	LOC100701586	LOC100694918	LOC102080391	LOC100703342
LOC100698664	LOC100694407	LOC100696513	LOC100696012	LOC100699270	LOC100700806	atad3a	LOC100699105	LOC100701605	LOC100694953	LOC102080526	LOC100703613
LOC100698676	LOC100694408	LOC100696567	LOC100696013	LOC100699279	LOC100700920	atxn10	LOC100699117	LOC100701619	LOC100694981	LOC102080579	LOC100703685
LOC100698682	LOC100694424	LOC100696650	LOC100696082	LOC100699312	LOC100700947	bag4	LOC100699130	LOC100701691	LOC100694992	LOC102080835	LOC100703686
LOC100698693	LOC100694433	LOC100696657	LOC100696102	LOC100699339	LOC100700968	bhlhe41	LOC100699171	LOC100701823	LOC100695086	LOC102080881	LOC100703704
LOC100698697	LOC100694448	LOC100696665	LOC100696125	LOC100699354	LOC100700987	bola1	LOC100699176	LOC100701901	LOC100695087	LOC102081165	LOC100703713
LOC100698727	LOC100694516	LOC100696676	LOC100696160	LOC100699366	LOC100701041	bop1	LOC100699201	LOC100701913	LOC100695145	LOC102081434	LOC100703747
LOC100698769	LOC100694523	LOC100696681	LOC100696180	LOC100699433	LOC100701135	brix1	LOC100699221	LOC100701961	LOC100695158	LOC102081595	LOC100703749
LOC100698771	LOC100694532	LOC100696688	LOC100696185	LOC100699459	LOC100701165	btbd18	LOC100699294	LOC100701965	LOC100695165	LOC102081607	LOC100703881
LOC100698787	LOC100694551	LOC100696760	LOC100696212	LOC100699505	LOC100701173	calcr	LOC100699339	LOC100701998	LOC100695184	LOC102081667	LOC100703924
LOC100698834	LOC100694598	LOC100696771	LOC100696271	LOC100699563	LOC100701316	camk2a	LOC100699340	LOC100702179	LOC100695221	LOC102081703	LOC100703955
LOC100698853	LOC100694628	LOC100696772	LOC100696287	LOC100699570	LOC100701393	ccdc127	LOC100699367	LOC100702218	LOC100695259	LOC102081777	LOC100704008
LOC100698947	LOC100694634	LOC100696773	LOC100696333	LOC100699674	LOC100701417	ccdc137	LOC100699459	LOC100702304	LOC100695280	LOC102081918	LOC100704059
LOC100698984	LOC100694680	LOC100696776	LOC100696392	LOC100699687	LOC100701476	ccdc14	LOC100699487	LOC100702348	LOC100695288	LOC102082359	LOC100704231
LOC100698998	LOC100694691	LOC100696787	LOC100696396	LOC100699707	LOC100701527	ccdc43	LOC100699530	LOC100702351	LOC100695303	LOC102082391	LOC100704324
LOC100699009	LOC100694694	LOC100696811	LOC100696502	LOC100699756	LOC100701533	ccdc51	LOC100699677	LOC100702352	LOC100695310	LOC102082692	LOC100704325
LOC100699088	LOC100694695	LOC100696891	LOC100696563	LOC100699838	LOC100701577	ccdc58	LOC100699707	LOC100702360	LOC100695379	LOC102082698	LOC100704384
LOC100699133	LOC100694732	LOC100696904	LOC100696582	LOC100699848	LOC100701601	cdadc1	LOC100699711	LOC100702362	LOC100695428	LOC102082827	LOC100704397
LOC100699134	LOC100694769	LOC100696908	LOC100696597	LOC100699866	LOC100701722	cdv3	LOC100699713	LOC100702377	LOC100695478	LOC102083182	LOC100704452
LOC100699198	LOC100694784	LOC100697058	LOC100696638	LOC100699880	LOC100701798	cebpz	LOC100699800	LOC100702443	LOC100695482	LOC106097367	LOC100704546
LOC100699256	LOC100694845	LOC100697091	LOC100696646	LOC100699911	LOC100701831	chac2	LOC100699919	LOC100702473	LOC100695510	LOC106097391	LOC100704624
LOC100699279	LOC100694850	LOC100697171	LOC100696648	LOC100699920	LOC100701982	chchd5	LOC100699941	LOC100702481	LOC100695537	LOC106097528	LOC100704665
LOC100699313	LOC100694855	LOC100697271	LOC100696677	LOC100699936	LOC100701987	ciart	LOC100699997	LOC100702498	LOC100695542	LOC106097879	LOC100704754
LOC100699319	LOC100694858	LOC100697276	LOC100696710	LOC100699941	LOC100701993	cluh	LOC100700001	LOC100702499	LOC100695546	LOC106098158	LOC100704781
LOC100699354	LOC100694874	LOC100697293	LOC100696712	LOC100699994	LOC100702068	col22a1	LOC100700117	LOC100702602	LOC100695579	LOC106098473	LOC100704882
LOC100699395	LOC100694883	LOC100697361	LOC100696727	LOC100700001	LOC100702107	cps1	LOC100700122	LOC100702635	LOC100695663	LOC106098508	LOC100705004
LOC100699407	LOC100694895	LOC100697369	LOC100696738	LOC100700004	LOC100702247	creb5	LOC100700197	LOC100702699	LOC100695665	LOC106098597	LOC100705023
LOC100699433	LOC100694909	LOC100697371	LOC100696748	LOC100700040	LOC100702252	dcx	LOC100700261	LOC100702768	LOC100695669	LOC106098794	LOC100705080
LOC100699475	LOC100694912	LOC100697376	LOC100696763	LOC100700133	LOC100702279	ddb2	LOC100700350	LOC100702835	LOC100695670	LOC106098867	LOC100705189
LOC100699489	LOC100694930	LOC100697423	LOC100696783	LOC100700186	LOC100702287	ddx10	LOC100700354	LOC100702935	LOC100695684	LOC106098878	LOC100705401
LOC100699493	LOC100694953	LOC100697486	LOC100696796	LOC100700350	LOC100702310	ddx18	LOC100700473	LOC100702974	LOC100695715	LOC106098994	LOC100705479
LOC100699505	LOC100694991	LOC100697547	LOC100696808	LOC100700435	LOC100702351	ddx24	LOC100700506	LOC100703044	LOC100695721	LOC109194261	LOC100705529
LOC100699528	LOC100695025	LOC100697551	LOC100696815	LOC100700441	LOC100702375	ddx28	LOC100700543	LOC100703133	LOC100695726	LOC109194615	LOC100705612
LOC100699547	LOC100695034	LOC100697557	LOC100696818	LOC100700462	LOC100702498	ddx54	LOC100700550	LOC100703204	LOC100695729	LOC109194774	LOC100705642
LOC100699687	LOC100695086	LOC100697561	LOC100696840	LOC100700483	LOC100702795	deptor	LOC100700562	LOC100703256	LOC100695731	LOC109194839	LOC100705836
LOC100699690	LOC100695087	LOC100697574	LOC100696941	LOC100700543	LOC100702855	dhdds	LOC100700639	LOC100703371	LOC100695765	LOC109195496	LOC100705845
LOC100699754	LOC100695095	LOC100697602	LOC100696990	LOC100700679	LOC100702878	dhodh	LOC100700684	LOC100703475	LOC100695798	LOC109195562	LOC100705853
LOC100699756	LOC100695100	LOC100697603	LOC100697024	LOC100700711	LOC100702903	dhrs12	LOC100700693	LOC100703587	LOC100695820	LOC109195657	LOC100705884
LOC100699797	LOC100695145	LOC100697618	LOC100697027	LOC100700715	LOC100702935	dhx30	LOC100700714	LOC100703622	LOC100695852	LOC109195828	LOC100705885
LOC100699832	LOC100695146	LOC100697636	LOC100697050	LOC100700724	LOC100703016	dhx32	LOC100700724	LOC100703643	LOC100695867	LOC109195977	LOC100705957
LOC100699848	LOC100695157	LOC100697646	LOC100697074	LOC100700791	LOC100703039	dhx37	LOC100700728	LOC100703646	LOC100695895	LOC109196243	LOC100706060
LOC100699889	LOC100695165	LOC100697671	LOC100697135	LOC100700808	LOC100703114	diexf	LOC100700729	LOC100703688	LOC100695905	LOC109197066	LOC100706087
LOC100699936	LOC100695229	LOC100697710	LOC100697145	LOC100700823	LOC100703124	dimt1	LOC100700766	LOC100703709	LOC100695926	LOC109197824	LOC100706201
LOC100700026	LOC100695257	LOC100697719	LOC100697231	LOC100700842	LOC100703165	dkc1	LOC100700768	LOC100703712	LOC100695933	LOC109198100	LOC100706347
LOC100700040	LOC100695259	LOC100697729	LOC100697244	LOC100700866	LOC100703208	dnajc15	LOC100700823	LOC100703774	LOC100695942	LOC109199058	LOC100706350
LOC100700068	LOC100695266	LOC100697743	LOC100697251	LOC100700928	LOC100703256	dph1	LOC100700828	LOC100703798	LOC100696035	LOC109199323	LOC100706414
LOC100700077	LOC100695296	LOC100697763	LOC100697311	LOC100700952	LOC100703257	dph2	LOC100700877	LOC100703844	LOC100696042	LOC109200292	LOC100706419
LOC100700078	LOC100695303	LOC100697787	LOC100697345	LOC100701009	LOC100703406	dpp3	LOC100700895	LOC100703857	LOC100696082	LOC109200750	LOC100706475
LOC100700129	LOC100695304	LOC100697788	LOC100697346	LOC100701053	LOC100703444	ears2	LOC100700998	LOC100703890	LOC100696102	LOC109200871	LOC100706564
LOC100700133	LOC100695310	LOC100697792	LOC100697355	LOC100701181	LOC100703449	ebna1bp2	LOC100701009	LOC100703919	LOC100696148	LOC109201173	LOC100706575
LOC100700186	LOC100695391	LOC100697903	LOC100697378	LOC100701209	LOC100703515	ecel1	LOC100701059	LOC100704040	LOC100696183	LOC109201894	LOC100706587
LOC100700187	LOC100695405	LOC100697910	LOC100697400	LOC100701219	LOC100703696	emc9	LOC100701072	LOC100704065	LOC100696185	LOC109202394	LOC100706618
LOC100700201	LOC100695408	LOC100697935	LOC100697470	LOC100701282	LOC100703747	emg1	LOC100701080	LOC100704070	LOC100696228	LOC109202992	LOC100706624
LOC100700247	LOC100695428	LOC100697979	LOC100697509	LOC100701354	LOC100703791	espl1	LOC100701083	LOC100704125	LOC100696266	LOC109203273	LOC100706698
LOC100700270	LOC100695456	LOC100698015	LOC100697678	LOC100701375	LOC100703844	etaa1	LOC100701087	LOC100704166	LOC100696279	LOC109203537	LOC100706770
LOC100700294	LOC100695478	LOC100698087	LOC100697681	LOC100701412	LOC100703845	exosc2	LOC100701219	LOC100704211	LOC100696287	LOC109204495	LOC100706773
LOC100700348	LOC100695493	LOC100698138	LOC100697713	LOC100701441	LOC100703858	exosc6	LOC100701233	LOC100704258	LOC100696299	LOC109204503	LOC100706789
LOC100700371	LOC100695530	LOC100698282	LOC100697795	LOC100701485	LOC100703873	fam183a	LOC100701273	LOC100704273	LOC100696301	LOC109204854	LOC100706854
LOC100700425	LOC100695542	LOC100698322	LOC100697855	LOC100701490	LOC100704059	fastkd5	LOC100701315	LOC100704432	LOC100696305	LOC109205098	LOC100706879
LOC100700435	LOC100695549	LOC100698390	LOC100697860	LOC100701524	LOC100704070	fbl	LOC100701354	LOC100704454	LOC100696329	abt1	LOC100706950
LOC100700488	LOC100695669	LOC100698406	LOC100697863	LOC100701575	LOC100704139	fbxo39	LOC100701483	LOC100704478	LOC100696360	acacb	LOC100706951
LOC100700576	LOC100695726	LOC100698417	LOC100697873	LOC100701645	LOC100704166	fcf1	LOC100701505	LOC100704514	LOC100696368	ace	LOC100707150
LOC100700594	LOC100695729	LOC100698501	LOC100697881	LOC100701817	LOC100704168	fitm2	LOC100701524	LOC100704616	LOC100696451	acod1	LOC100707224
LOC100700614	LOC100695742	LOC100698510	LOC100697892	LOC100701898	LOC100704232	ftsj3	LOC100701527	LOC100704680	LOC100696485	acp6	LOC100707233
LOC100700711	LOC100695765	LOC100698513	LOC100697937	LOC100701906	LOC100704258	g3bp1	LOC100701650	LOC100704698	LOC100696554	adck1	LOC100707240
LOC100700808	LOC100695798	LOC100698525	LOC100697965	LOC100702022	LOC100704259	gar1	LOC100701730	LOC100704819	LOC100696555	agtrap	LOC100707270
LOC100700867	LOC100695800	LOC100698600	LOC100697981	LOC100702045	LOC100704335	gltscr2	LOC100701763	LOC100704828	LOC100696563	ak8	LOC100707289
LOC100700874	LOC100695815	LOC100698613	LOC100698034	LOC100702093	LOC100704359	gnl3	LOC100701771	LOC100704832	LOC100696582	alg9	LOC100707370
LOC100700928	LOC100695886	LOC100698614	LOC100698093	LOC100702115	LOC100704432	gpam	LOC100701772	LOC100704850	LOC100696589	alk	LOC100707455
LOC100700962	LOC100695895	LOC100698615	LOC100698095	LOC100702118	LOC100704492	gpatch2l	LOC100701889	LOC100704884	LOC100696601	alkbh1	LOC100707463
LOC100701053	LOC100695966	LOC100698616	LOC100698114	LOC100702143	LOC100704536	gpatch4	LOC100701935	LOC100704887	LOC100696615	amh	LOC100707483
LOC100701096	LOC100696012	LOC100698624	LOC100698155	LOC100702149	LOC100704606	grpel1	LOC100701938	LOC100704899	LOC100696646	amigo3	LOC100707499
LOC100701101	LOC100696013	LOC100698645	LOC100698204	LOC100702192	LOC100704650	hars	LOC100701982	LOC100704901	LOC100696648	angptl4	LOC100707699
LOC100701124	LOC100696082	LOC100698693	LOC100698222	LOC100702271	LOC100704653	heatr3	LOC100701991	LOC100704908	LOC100696677	ank3	LOC100707717
LOC100701192	LOC100696102	LOC100698697	LOC100698303	LOC100702300	LOC100704699	hgh1	LOC100702017	LOC100704968	LOC100696681	ankib1	LOC100707752
LOC100701198	LOC100696125	LOC100698727	LOC100698324	LOC100702323	LOC100704742	hpdl	LOC100702045	LOC100705019	LOC100696688	anks1b	LOC100707762
LOC100701210	LOC100696148	LOC100698769	LOC100698389	LOC100702326	LOC100704760	hsf2	LOC100702118	LOC100705048	LOC100696712	armc2	LOC100707786
LOC100701223	LOC100696152	LOC100698771	LOC100698477	LOC100702414	LOC100704897	hspd1	LOC100702143	LOC100705062	LOC100696727	armc6	LOC100707799
LOC100701252	LOC100696160	LOC100698815	LOC100698479	LOC100702499	LOC100704946	ipo4	LOC100702158	LOC100705065	LOC100696738	aurkaip1	LOC100707840
LOC100701299	LOC100696180	LOC100698825	LOC100698485	LOC100702507	LOC100705031	kcnab1	LOC100702194	LOC100705109	LOC100696745	bbs10	LOC100707881
LOC100701375	LOC100696185	LOC100698853	LOC100698516	LOC100702550	LOC100705071	kctd9	LOC100702300	LOC100705136	LOC100696748	bmf	LOC100707936
LOC100701441	LOC100696212	LOC100698860	LOC100698518	LOC100702690	LOC100705080	klhdc4	LOC100702326	LOC100705140	LOC100696753	c1qbp	LOC100708068
LOC100701490	LOC100696228	LOC100698868	LOC100698534	LOC100702707	LOC100705212	knop1	LOC100702410	LOC100705170	LOC100696760	card9	LOC100708112
LOC100701514	LOC100696271	LOC100698916	LOC100698543	LOC100702770	LOC100705231	kpna2	LOC100702519	LOC100705217	LOC100696783	ccdc43	LOC100708198
LOC100701575	LOC100696287	LOC100698947	LOC100698591	LOC100702789	LOC100705232	lg17h11orf98	LOC100702550	LOC100705285	LOC100696791	cd83	LOC100708228
LOC100701605	LOC100696299	LOC100698955	LOC100698626	LOC100702822	LOC100705261	lg22h18orf21	LOC100702622	LOC100705291	LOC100696796	cep152	LOC100708273
LOC100701619	LOC100696301	LOC100698967	LOC100698629	LOC100702836	LOC100705291	lg4h16orf89	LOC100702632	LOC100705301	LOC100696811	chchd3	LOC100708503
LOC100701647	LOC100696318	LOC100698983	LOC100698685	LOC100702846	LOC100705335	lg8h16orf91	LOC100702690	LOC100705360	LOC100696822	chchd4	LOC100708691
LOC100701691	LOC100696333	LOC100698984	LOC100698715	LOC100702850	LOC100705378	lipt2	LOC100702731	LOC100705436	LOC100697094	clip3	LOC100708845
LOC100701727	LOC100696360	LOC100698998	LOC100698729	LOC100702876	LOC100705486	lmln	LOC100702770	LOC100705462	LOC100697223	cmss1	LOC100708917
LOC100701817	LOC100696361	LOC100699009	LOC100698773	LOC100702900	LOC100705495	lonrf1	LOC100702795	LOC100705538	LOC100697231	cpox	LOC100708991
LOC100701845	LOC100696392	LOC100699025	LOC100698776	LOC100702951	LOC100705668	lyar	LOC100702796	LOC100705592	LOC100697261	cstf1	LOC100709107
LOC100701898	LOC100696396	LOC100699028	LOC100698789	LOC100702974	LOC100705676	mak16	LOC100702802	LOC100705602	LOC100697311	cyp1a	LOC100709134
LOC100701906	LOC100696456	LOC100699085	LOC100698791	LOC100702985	LOC100705704	mars	LOC100702816	LOC100705640	LOC100697339	dclre1c	LOC100709201
LOC100701911	LOC100696563	LOC100699133	LOC100698795	LOC100702986	LOC100705711	mars2	LOC100702824	LOC100705711	LOC100697361	ddost	LOC100709203
LOC100701965	LOC100696582	LOC100699134	LOC100698859	LOC100703007	LOC100705845	mat2a	LOC100702832	LOC100705741	LOC100697376	dhrs3	LOC100709239
LOC100702115	LOC100696597	LOC100699176	LOC100698898	LOC100703065	LOC100705861	mcat	LOC100702868	LOC100705745	LOC100697400	dhx32	LOC100709320
LOC100702126	LOC100696601	LOC100699182	LOC100698921	LOC100703224	LOC100706087	mdn1	LOC100702876	LOC100705775	LOC100697454	dimt1	LOC100709355
LOC100702149	LOC100696638	LOC100699198	LOC100698925	LOC100703247	LOC100706118	med26	LOC100702928	LOC100705832	LOC100697517	dlec1	LOC100709357
LOC100702179	LOC100696646	LOC100699221	LOC100698977	LOC100703276	LOC100706129	mettl13	LOC100703006	LOC100705861	LOC100697520	dnajb11	LOC100709362
LOC100702192	LOC100696648	LOC100699232	LOC100699010	LOC100703331	LOC100706150	mettl21b	LOC100703134	LOC100705920	LOC100697526	dnajc3	LOC100709397
LOC100702271	LOC100696677	LOC100699243	LOC100699058	LOC100703342	LOC100706178	miga1	LOC100703205	LOC100706081	LOC100697579	dph5	LOC100709416
LOC100702323	LOC100696681	LOC100699279	LOC100699096	LOC100703353	LOC100706184	mocs1	LOC100703224	LOC100706108	LOC100697636	dtd2	LOC100709437
LOC100702337	LOC100696693	LOC100699312	LOC100699141	LOC100703383	LOC100706200	mos	LOC100703230	LOC100706113	LOC100697646	dusp22	LOC100709458
LOC100702362	LOC100696710	LOC100699319	LOC100699148	LOC100703401	LOC100706207	mphosph10	LOC100703240	LOC100706118	LOC100697671	eef2k	LOC100709459
LOC100702377	LOC100696712	LOC100699339	LOC100699200	LOC100703460	LOC100706210	mpi	LOC100703242	LOC100706184	LOC100697697	eftud2	LOC100709465
LOC100702443	LOC100696727	LOC100699340	LOC100699204	LOC100703503	LOC100706261	mrm1	LOC100703250	LOC100706295	LOC100697755	egln3	LOC100709500
LOC100702473	LOC100696738	LOC100699354	LOC100699214	LOC100703596	LOC100706290	mrm3	LOC100703285	LOC100706455	LOC100697787	epo	LOC100709587
LOC100702481	LOC100696748	LOC100699367	LOC100699412	LOC100703686	LOC100706411	mrpl12	LOC100703293	LOC100706477	LOC100697815	epsti1	LOC100709626
LOC100702499	LOC100696783	LOC100699459	LOC100699465	LOC100703688	LOC100706513	mrpl20	LOC100703321	LOC100706497	LOC100697860	ero1a	LOC100709733
LOC100702602	LOC100696796	LOC100699493	LOC100699471	LOC100703720	LOC100706525	mrpl22	LOC100703351	LOC100706513	LOC100697895	fam131b	LOC100709859
LOC100702635	LOC100696808	LOC100699505	LOC100699500	LOC100703749	LOC100706575	mrpl54	LOC100703394	LOC100706520	LOC100697919	fam136a	LOC100709865
LOC100702756	LOC100696809	LOC100699547	LOC100699645	LOC100703798	LOC100706617	mrps17	LOC100703437	LOC100706537	LOC100697934	fam183a	LOC100709939
LOC100702813	LOC100696815	LOC100699570	LOC100699661	LOC100703808	LOC100706680	mrps24	LOC100703449	LOC100706559	LOC100698023	fam98b	LOC100709952
LOC100702822	LOC100696818	LOC100699668	LOC100699717	LOC100703813	LOC100706681	mrps25	LOC100703460	LOC100706579	LOC100698034	fastkd5	LOC100710008
LOC100702835	LOC100696821	LOC100699674	LOC100699739	LOC100703829	LOC100706686	mrps26	LOC100703505	LOC100706631	LOC100698054	fbl	LOC100710117
LOC100702900	LOC100696839	LOC100699687	LOC100699763	LOC100703847	LOC100706848	mrps27	LOC100703577	LOC100706639	LOC100698082	fignl1	LOC100710135
LOC100702951	LOC100696840	LOC100699707	LOC100699767	LOC100703894	LOC100707013	mrps31	LOC100703651	LOC100706668	LOC100698110	fignl2	LOC100710423
LOC100702974	LOC100697024	LOC100699711	LOC100699865	LOC100703924	LOC100707021	mrps34	LOC100703659	LOC100706680	LOC100698111	frem1	LOC100710501
LOC100702985	LOC100697027	LOC100699720	LOC100699895	LOC100704003	LOC100707037	mrto4	LOC100703660	LOC100706681	LOC100698114	gale	LOC100710559
LOC100703007	LOC100697071	LOC100699754	LOC100699907	LOC100704040	LOC100707066	mterf2	LOC100703686	LOC100706682	LOC100698188	gpr176	LOC100710645
LOC100703009	LOC100697145	LOC100699756	LOC100699928	LOC100704107	LOC100707205	mthfsd	LOC100703692	LOC100706691	LOC100698206	gramd1b	LOC100710725
LOC100703044	LOC100697223	LOC100699762	LOC100699981	LOC100704125	LOC100707224	mtpap	LOC100703727	LOC100706731	LOC100698209	granulin	LOC100710905
LOC100703065	LOC100697231	LOC100699771	LOC100700016	LOC100704141	LOC100707241	mtr	LOC100703809	LOC100706771	LOC100698222	grwd1	LOC100710987
LOC100703176	LOC100697244	LOC100699813	LOC100700083	LOC100704169	LOC100707290	n6amt1	LOC100703881	LOC100706932	LOC100698230	gtpbp1	LOC100711149
LOC100703182	LOC100697251	LOC100699848	LOC100700101	LOC100704181	LOC100707311	nampt	LOC100703924	LOC100706980	LOC100698232	gtpbp2	LOC100711240
LOC100703247	LOC100697261	LOC100699861	LOC100700135	LOC100704187	LOC100707345	naprt	LOC100703954	LOC100707007	LOC100698251	gtpbp3	LOC100711363
LOC100703251	LOC100697311	LOC100699866	LOC100700150	LOC100704203	LOC100707363	nars	LOC100704016	LOC100707199	LOC100698267	heatr3	LOC100711599
LOC100703367	LOC100697345	LOC100699889	LOC100700180	LOC100704213	LOC100707427	nat10	LOC100704106	LOC100707335	LOC100698282	herc4	LOC100711663
LOC100703383	LOC100697400	LOC100699911	LOC100700182	LOC100704281	LOC100707428	nat16	LOC100704161	LOC100707345	LOC100698318	hki	LOC100711753
LOC100703475	LOC100697415	LOC100699920	LOC100700197	LOC100704341	LOC100707437	ndufaf4	LOC100704188	LOC100707373	LOC100698406	hlx	LOC100711789
LOC100703477	LOC100697517	LOC100699936	LOC100700223	LOC100704408	LOC100707466	nhlrc1	LOC100704190	LOC100707405	LOC100698479	hmbs	LOC100711820
LOC100703481	LOC100697533	LOC100699941	LOC100700290	LOC100704419	LOC100707483	nhp2	LOC100704203	LOC100707701	LOC100698495	hpdl	LOC100711890
LOC100703503	LOC100697558	LOC100699976	LOC100700380	LOC100704429	LOC100707484	nle1	LOC100704245	LOC100707752	LOC100698501	hpse	LOC100711983
LOC100703553	LOC100697611	LOC100699994	LOC100700406	LOC100704451	LOC100707521	nme3	LOC100704429	LOC100707849	LOC100698575	hsp90b1	LOC100711988
LOC100703596	LOC100697674	LOC100700001	LOC100700412	LOC100704452	LOC100707526	nol12	LOC100704451	LOC100707887	LOC100698589	hspa14	LOC100711997
LOC100703600	LOC100697681	LOC100700004	LOC100700457	LOC100704480	LOC100707533	nol6	LOC100704452	LOC100707906	LOC100698629	hspd1	LOC100712009
LOC100703622	LOC100697685	LOC100700040	LOC100700503	LOC100704554	LOC100707543	nol8	LOC100704457	LOC100707994	LOC100698715	ipo4	LOC100712135
LOC100703678	LOC100697696	LOC100700068	LOC100700514	LOC100704563	LOC100707599	nolc1	LOC100704464	LOC100708012	LOC100698729	irak4	LOC100712270
LOC100703688	LOC100697699	LOC100700078	LOC100700522	LOC100704637	LOC100707615	nop2	LOC100704546	LOC100708021	LOC100698754	kcng4	LOC100712328
LOC100703774	LOC100697713	LOC100700129	LOC100700573	LOC100704661	LOC100707636	nop58	LOC100704560	LOC100708058	LOC100698758	kif3c	LOC100712344
LOC100703798	LOC100697747	LOC100700133	LOC100700603	LOC100704714	LOC100707709	npm3	LOC100704563	LOC100708117	LOC100698776	kti12	LOC100712381
LOC100703857	LOC100697795	LOC100700186	LOC100700637	LOC100704748	LOC100707733	nr1d1	LOC100704654	LOC100708121	LOC100698781	lck	LOC100712416
LOC100703894	LOC100697815	LOC100700187	LOC100700643	LOC100704759	LOC100707752	nsun5	LOC100704675	LOC100708185	LOC100698789	lg15h14orf169	LOC100712462
LOC100704003	LOC100697855	LOC100700348	LOC100700707	LOC100704817	LOC100707849	nsun6	LOC100704699	LOC100708289	LOC100698815	lg19h14orf28	LOC100712471
LOC100704025	LOC100697860	LOC100700350	LOC100700740	LOC100704882	LOC100707898	opa3	LOC100704748	LOC100708331	LOC100698859	lg5h12orf10	LOC102075778
LOC100704040	LOC100697863	LOC100700371	LOC100700832	LOC100704885	LOC100708037	otc	LOC100704759	LOC100708348	LOC100698898	lg5h1orf74	LOC102075783
LOC100704115	LOC100697892	LOC100700401	LOC100700844	LOC100704905	LOC100708065	oxnad1	LOC100704830	LOC100708375	LOC100698923	lg8h7orf50	LOC102075784
LOC100704125	LOC100697895	LOC100700435	LOC100700916	LOC100704989	LOC100708121	pcolce2	LOC100704840	LOC100708387	LOC100698956	lhx9	LOC102075836
LOC100704187	LOC100697934	LOC100700473	LOC100700918	LOC100704993	LOC100708275	pcsk9	LOC100704898	LOC100708428	LOC100698993	lpcat2	LOC102076254
LOC100704213	LOC100697937	LOC100700482	LOC100700924	LOC100705008	LOC100708348	pdcd11	LOC100704914	LOC100708556	LOC100699000	lrpap1	LOC102076326
LOC100704252	LOC100697965	LOC100700488	LOC100700960	LOC100705090	LOC100708464	pelo	LOC100704949	LOC100708600	LOC100699010	lrpprc	LOC102076448
LOC100704273	LOC100697980	LOC100700506	LOC100700968	LOC100705141	LOC100708534	pes1	LOC100705179	LOC100708651	LOC100699025	lrrc71	LOC102076520
LOC100704281	LOC100698023	LOC100700543	LOC100700987	LOC100705246	LOC100708605	pfkfb3	LOC100705183	LOC100708678	LOC100699028	maf1	LOC102076616
LOC100704282	LOC100698026	LOC100700550	LOC100701018	LOC100705273	LOC100708618	pgm	LOC100705229	LOC100708774	LOC100699096	manf	LOC102076641
LOC100704301	LOC100698034	LOC100700614	LOC100701070	LOC100705275	LOC100708621	pgp	LOC100705335	LOC100708787	LOC100699098	meaf6	LOC102076663
LOC100704408	LOC100698054	LOC100700679	LOC100701084	LOC100705329	LOC100708654	pik3r3	LOC100705336	LOC100708801	LOC100699105	med20	LOC102076685
LOC100704419	LOC100698082	LOC100700711	LOC100701086	LOC100705336	LOC100708692	pinx1	LOC100705343	LOC100708876	LOC100699117	mical2	LOC102076956
LOC100704478	LOC100698111	LOC100700714	LOC100701125	LOC100705349	LOC100708764	polr1e	LOC100705428	LOC100708887	LOC100699130	mlip	LOC102077254
LOC100704480	LOC100698114	LOC100700722	LOC100701134	LOC100705385	LOC100708787	polr2h	LOC100705521	LOC100708980	LOC100699135	mlycd	LOC102077308
LOC100704514	LOC100698155	LOC100700724	LOC100701150	LOC100705436	LOC100708887	polr3d	LOC100705576	LOC100709026	LOC100699171	mmachc	LOC102077578
LOC100704534	LOC100698204	LOC100700808	LOC100701152	LOC100705439	LOC100708924	polr3e	LOC100705621	LOC100709043	LOC100699176	mrpl14	LOC102077765
LOC100704579	LOC100698209	LOC100700823	LOC100701165	LOC100705461	LOC100708991	polr3g	LOC100705622	LOC100709061	LOC100699201	mrpl9	LOC102077972
LOC100704596	LOC100698222	LOC100700866	LOC100701173	LOC100705521	LOC100709027	polr3h	LOC100705706	LOC100709156	LOC100699204	mrps10	LOC102078207
LOC100704637	LOC100698232	LOC100700877	LOC100701281	LOC100705573	LOC100709095	pop1	LOC100705720	LOC100709169	LOC100699221	mrps24	LOC102078260
LOC100704661	LOC100698251	LOC100700928	LOC100701297	LOC100705578	LOC100709169	ppan	LOC100705730	LOC100709278	LOC100699294	mtfr2	LOC102078373
LOC100704714	LOC100698303	LOC100700931	LOC100701305	LOC100705619	LOC100709195	ppil6	LOC100705734	LOC100709402	LOC100699311	myf5	LOC102078418
LOC100704759	LOC100698325	LOC100700952	LOC100701316	LOC100705672	LOC100709311	pprc1	LOC100705747	LOC100709473	LOC100699339	myo19	LOC102078510
LOC100704817	LOC100698477	LOC100700962	LOC100701393	LOC100705693	LOC100709317	prmt5	LOC100705764	LOC100709526	LOC100699444	nanp	LOC102078696
LOC100704832	LOC100698479	LOC100700963	LOC100701438	LOC100705707	LOC100709321	psph	LOC100705784	LOC100709542	LOC100699459	ndor1	LOC102078743
LOC100704887	LOC100698516	LOC100700998	LOC100701554	LOC100705708	LOC100709357	pum3	LOC100705860	LOC100709625	LOC100699470	nop58	LOC102078798
LOC100704888	LOC100698518	LOC100701009	LOC100701569	LOC100705725	LOC100709366	pus1	LOC100705901	LOC100709663	LOC100699487	npm3	LOC102078966
LOC100704905	LOC100698534	LOC100701053	LOC100701596	LOC100705764	LOC100709402	pwp1	LOC100705911	LOC100709730	LOC100699661	nt5m	LOC102079169
LOC100705008	LOC100698618	LOC100701096	LOC100701599	LOC100705767	LOC100709445	rbm34	LOC100706041	LOC100709750	LOC100699669	nudt1	LOC102079310
LOC100705019	LOC100698629	LOC100701181	LOC100701601	LOC100705846	LOC100709458	rexo4	LOC100706053	LOC100709756	LOC100699673	nup210	LOC102079339
LOC100705048	LOC100698694	LOC100701218	LOC100701612	LOC100705870	LOC100709526	rfk	LOC100706106	LOC100709803	LOC100699677	nwd2	LOC102079624
LOC100705062	LOC100698715	LOC100701219	LOC100701722	LOC100705877	LOC100709542	rhobtb2	LOC100706111	LOC100709846	LOC100699711	p4ha1	LOC102079701
LOC100705090	LOC100698729	LOC100701299	LOC100701786	LOC100705952	LOC100709663	riok2	LOC100706119	LOC100709864	LOC100699759	pax9	LOC102079784
LOC100705094	LOC100698750	LOC100701354	LOC100701793	LOC100705966	LOC100709677	rpl7l1	LOC100706143	LOC100709870	LOC100699767	pbdc1	LOC102079885
LOC100705161	LOC100698754	LOC100701375	LOC100701798	LOC100706041	LOC100709730	rrp12	LOC100706181	LOC100709893	LOC100699800	pctp	LOC102080067
LOC100705166	LOC100698758	LOC100701441	LOC100701831	LOC100706059	LOC100709756	rrp15	LOC100706233	LOC100710041	LOC100699838	pdcd4	LOC102080083
LOC100705170	LOC100698773	LOC100701473	LOC100701870	LOC100706071	LOC100709763	rrp9	LOC100706270	LOC100710099	LOC100699847	pde7b	LOC102080146
LOC100705178	LOC100698776	LOC100701490	LOC100701890	LOC100706117	LOC100709824	rrs1	LOC100706277	LOC100710102	LOC100699865	pdp2	LOC102080222
LOC100705220	LOC100698789	LOC100701514	LOC100701932	LOC100706121	LOC100709846	rsl1d1	LOC100706282	LOC100710139	LOC100699866	pfkfb3	LOC102080300
LOC100705239	LOC100698795	LOC100701524	LOC100701982	LOC100706123	LOC100709869	selenoi	LOC100706297	LOC100710207	LOC100699873	pglyrp2	LOC102080361
LOC100705244	LOC100698859	LOC100701555	LOC100701985	LOC100706201	LOC100709952	setd4	LOC100706367	LOC100710269	LOC100699907	phf5a	LOC102080393
LOC100705285	LOC100698871	LOC100701575	LOC100701987	LOC100706270	LOC100709988	slc16a6	LOC100706369	LOC100710274	LOC100699912	pigg	LOC102080404
LOC100705316	LOC100698873	LOC100701603	LOC100701993	LOC100706282	LOC100710070	slc1a5	LOC100706407	LOC100710283	LOC100699925	pik3ip1	LOC102080433
LOC100705329	LOC100698898	LOC100701605	LOC100702068	LOC100706330	LOC100710104	slc25a16	LOC100706466	LOC100710365	LOC100699941	pik3r6	LOC102080750
LOC100705349	LOC100698921	LOC100701645	LOC100702107	LOC100706367	LOC100710212	slc25a21	LOC100706502	LOC100710418	LOC100700001	plvap	LOC102081043
LOC100705360	LOC100698925	LOC100701650	LOC100702127	LOC100706381	LOC100710219	slc25a32	LOC100706505	LOC100710449	LOC100700083	polr3g	LOC102081162
LOC100705368	LOC100698982	LOC100701817	LOC100702180	LOC100706407	LOC100710292	slc25a38	LOC100706507	LOC100710498	LOC100700122	ppih	LOC102081410
LOC100705385	LOC100699010	LOC100701845	LOC100702199	LOC100706533	LOC100710404	slc33a1	LOC100706533	LOC100710605	LOC100700150	ppil1	LOC102081605
LOC100705436	LOC100699012	LOC100701887	LOC100702247	LOC100706560	LOC100710418	slc35f2	LOC100706543	LOC100710640	LOC100700163	ppm1e	LOC102081702
LOC100705461	LOC100699096	LOC100701898	LOC100702252	LOC100706645	LOC100710449	slc41a1	LOC100706544	LOC100710671	LOC100700197	ppp1r3b	LOC102081727
LOC100705462	LOC100699105	LOC100701906	LOC100702259	LOC100706684	LOC100710519	slc6a8	LOC100706613	LOC100710737	LOC100700261	ppp5c	LOC102081779
LOC100705511	LOC100699125	LOC100701948	LOC100702279	LOC100706770	LOC100710598	smim12	LOC100706625	LOC100711010	LOC100700280	primpol	LOC102081897
LOC100705538	LOC100699141	LOC100701965	LOC100702287	LOC100706773	LOC100710600	smyd5	LOC100706692	LOC100711050	LOC100700350	prkcz	LOC102081934
LOC100705573	LOC100699176	LOC100701974	LOC100702310	LOC100706891	LOC100710725	snu13	LOC100706789	LOC100711099	LOC100700354	prpf19	LOC102082068
LOC100705592	LOC100699200	LOC100702037	LOC100702351	LOC100706916	LOC100710897	spryd4	LOC100706805	LOC100711132	LOC100700406	ptges2	LOC102082093
LOC100705618	LOC100699204	LOC100702115	LOC100702375	LOC100707060	LOC100710987	srd5a1	LOC100706905	LOC100711208	LOC100700412	ptpmt1	LOC102082199
LOC100705640	LOC100699214	LOC100702118	LOC100702396	LOC100707069	LOC100711012	srm	LOC100706941	LOC100711323	LOC100700441	rangap1	LOC102082267
LOC100705680	LOC100699294	LOC100702126	LOC100702479	LOC100707121	LOC100711049	sssca1	LOC100707074	LOC100711554	LOC100700462	rasgrp1	LOC102082298
LOC100705688	LOC100699311	LOC100702133	LOC100702498	LOC100707134	LOC100711224	stard7	LOC100707158	LOC100711573	LOC100700473	rbl2	LOC102082328
LOC100705707	LOC100699412	LOC100702143	LOC100702502	LOC100707150	LOC100711301	stoml2	LOC100707163	LOC100711878	LOC100700475	rbm34	LOC102082412
LOC100705722	LOC100699444	LOC100702149	LOC100702579	LOC100707272	LOC100711322	taf1c	LOC100707214	LOC100711895	LOC100700522	rbp4	LOC102082415
LOC100705745	LOC100699465	LOC100702192	LOC100702599	LOC100707347	LOC100711455	tagap	LOC100707217	LOC100711908	LOC100700543	rcc1	LOC102082497
LOC100705746	LOC100699471	LOC100702227	LOC100702604	LOC100707362	LOC100711586	tarbp1	LOC100707243	LOC100712243	LOC100700562	rna70993	LOC102082509
LOC100705805	LOC100699487	LOC100702300	LOC100702614	LOC100707391	LOC100711663	tbrg4	LOC100707270	LOC100712255	LOC100700599	rora	LOC102082667
LOC100705836	LOC100699500	LOC100702323	LOC100702697	LOC100707400	LOC100711670	tef	LOC100707272	LOC100712280	LOC100700639	rpf2	LOC102082825
LOC100705841	LOC100699645	LOC100702326	LOC100702762	LOC100707418	LOC100711878	tekt3	LOC100707307	LOC100712451	LOC100700684	rpgrip1l	LOC102083127
LOC100705870	LOC100699661	LOC100702410	LOC100702795	LOC100707430	LOC100712135	tfb2m	LOC100707362	LOC100712462	LOC100700693	rpn2	LOC102083219
LOC100705952	LOC100699677	LOC100702414	LOC100702848	LOC100707454	LOC100712255	thumpd1	LOC100707479	LOC100712546	LOC100700717	rrp12	LOC102083291
LOC100705966	LOC100699717	LOC100702465	LOC100702855	LOC100707456	LOC100712261	timm10	LOC100707499	LOC102075638	LOC100700724	rsl1d1	LOC106096678
LOC100706010	LOC100699736	LOC100702473	LOC100702903	LOC100707465	LOC100712344	timm10b	LOC100707529	LOC102075988	LOC100700728	sdad1	LOC106096818
LOC100706043	LOC100699739	LOC100702499	LOC100702924	LOC100707529	LOC100712370	timm13	LOC100707620	LOC102076024	LOC100700729	skap2	LOC106096824
LOC100706071	LOC100699759	LOC100702543	LOC100702929	LOC100707569	LOC100712394	timm22	LOC100707762	LOC102076128	LOC100700766	slc35f1	LOC106098110
LOC100706081	LOC100699763	LOC100702550	LOC100702967	LOC100707620	LOC100712433	timm23	LOC100707773	LOC102076176	LOC100700768	slc6a9	LOC106098120
LOC100706108	LOC100699767	LOC100702632	LOC100702982	LOC100707640	LOC100712435	timm8a	LOC100707803	LOC102076353	LOC100700804	slco4a1	LOC106098139
LOC100706113	LOC100699800	LOC100702690	LOC100702998	LOC100707730	LOC100712498	tmem147	LOC100707902	LOC102076495	LOC100700823	sned1	LOC106098145
LOC100706117	LOC100699865	LOC100702703	LOC100703016	LOC100707794	LOC100712512	tmem161a	LOC100708001	LOC102076701	LOC100700828	snrpa	LOC106098344
LOC100706121	LOC100699907	LOC100702707	LOC100703031	LOC100707801	LOC100712528	tmem161b	LOC100708013	LOC102076747	LOC100700842	snrpd1	LOC106098574
LOC100706123	LOC100699912	LOC100702770	LOC100703039	LOC100707840	LOC100712546	tmem41b	LOC100708048	LOC102076755	LOC100700844	snrpf	LOC106098809
LOC100706295	LOC100699913	LOC100702789	LOC100703055	LOC100707930	LOC102075614	tmem53	LOC100708137	LOC102077239	LOC100700876	snx10	LOC106098811
LOC100706309	LOC100699928	LOC100702813	LOC100703062	LOC100708001	LOC102075638	tnfrsf21	LOC100708150	LOC102077293	LOC100700877	spi1	LOC109194199
LOC100706370	LOC100699981	LOC100702822	LOC100703092	LOC100708014	LOC102075778	toe1	LOC100708162	LOC102077350	LOC100700895	spred3	LOC109194222
LOC100706410	LOC100699997	LOC100702840	LOC100703093	LOC100708038	LOC102075793	tomm22	LOC100708168	LOC102077381	LOC100700918	srp14	LOC109194296
LOC100706455	LOC100700016	LOC100702850	LOC100703114	LOC100708134	LOC102075836	trim2	LOC100708226	LOC102077400	LOC100700998	stambpl1	LOC109194373
LOC100706497	LOC100700083	LOC100702868	LOC100703124	LOC100708198	LOC102075936	trmt1	LOC100708228	LOC102077528	LOC100701008	stip1	LOC109194488
LOC100706530	LOC100700101	LOC100702876	LOC100703165	LOC100708336	LOC102075988	trmt61b	LOC100708241	LOC102077577	LOC100701009	stox1	LOC109194647
LOC100706533	LOC100700122	LOC100702900	LOC100703168	LOC100708373	LOC102076024	trub1	LOC100708280	LOC102077596	LOC100701039	tbkbp1	LOC109194892
LOC100706579	LOC100700140	LOC100702974	LOC100703208	LOC100708375	LOC102076035	tsen15	LOC100708285	LOC102077686	LOC100701059	tbrg4	LOC109195018
LOC100706645	LOC100700150	LOC100702985	LOC100703221	LOC100708386	LOC102076076	tsfm	LOC100708386	LOC102077740	LOC100701070	thsd1	LOC109195044
LOC100706684	LOC100700172	LOC100702986	LOC100703256	LOC100708397	LOC102076176	tsr1	LOC100708482	LOC102077931	LOC100701072	timm10	LOC109195175
LOC100706691	LOC100700180	LOC100703007	LOC100703257	LOC100708475	LOC102076199	tsr2	LOC100708503	LOC102078181	LOC100701080	timm13	LOC109195176
LOC100706769	LOC100700182	LOC100703009	LOC100703308	LOC100708482	LOC102076532	ttc34	LOC100708507	LOC102078416	LOC100701083	timm50	LOC109195252
LOC100706771	LOC100700197	LOC100703044	LOC100703314	LOC100708499	LOC102076652	twnk	LOC100708518	LOC102078423	LOC100701084	timm8b	LOC109195420
LOC100706832	LOC100700242	LOC100703065	LOC100703317	LOC100708503	LOC102076747	tyrp1	LOC100708648	LOC102078488	LOC100701095	tma16	LOC109195783
LOC100706891	LOC100700304	LOC100703176	LOC100703328	LOC100708594	LOC102076978	uprt	LOC100708691	LOC102078527	LOC100701125	tmem125	LOC109196692
LOC100706916	LOC100700343	LOC100703239	LOC100703354	LOC100708718	LOC102077059	urb1	LOC100708854	LOC102078540	LOC100701134	tmem236	LOC109196992
LOC100706925	LOC100700354	LOC100703247	LOC100703444	LOC100708720	LOC102077239	urb2	LOC100708952	LOC102078622	LOC100701150	tmem255a	LOC109197416
LOC100706932	LOC100700380	LOC100703249	LOC100703454	LOC100708774	LOC102077296	usp10	LOC100709013	LOC102079122	LOC100701195	tmem86a	LOC109197616
LOC100706997	LOC100700406	LOC100703251	LOC100703516	LOC100708902	LOC102077619	utp15	LOC100709024	LOC102079353	LOC100701208	tp53i3	LOC109199520
LOC100706998	LOC100700412	LOC100703331	LOC100703522	LOC100708956	LOC102077673	utp18	LOC100709042	LOC102079364	LOC100701219	tpd52l1	LOC109200021
LOC100707007	LOC100700439	LOC100703353	LOC100703532	LOC100709035	LOC102077683	utp20	LOC100709088	LOC102079368	LOC100701233	tra2b	LOC109200056
LOC100707050	LOC100700457	LOC100703360	LOC100703613	LOC100709042	LOC102077888	utp3	LOC100709095	LOC102079417	LOC100701273	ttc27	LOC109200084
LOC100707121	LOC100700522	LOC100703383	LOC100703685	LOC100709153	LOC102077988	utp4	LOC100709120	LOC102079606	LOC100701282	ttll7	LOC109201161
LOC100707134	LOC100700562	LOC100703460	LOC100703696	LOC100709167	LOC102078046	vars	LOC100709190	LOC102079931	LOC100701297	uckl1	LOC109201176
LOC100707148	LOC100700599	LOC100703503	LOC100703704	LOC100709172	LOC102078118	wbp1l	LOC100709297	LOC102079948	LOC100701315	urm1	LOC109201179
LOC100707199	LOC100700603	LOC100703596	LOC100703713	LOC100709232	LOC102078120	wdr3	LOC100709319	LOC102080048	LOC100701354	uspl1	LOC109201241
LOC100707309	LOC100700637	LOC100703651	LOC100703741	LOC100709373	LOC102078261	wdr43	LOC100709342	LOC102080050	LOC100701388	wbscr17	LOC109201258
LOC100707335	LOC100700643	LOC100703686	LOC100703747	LOC100709377	LOC102078415	wdr46	LOC100709362	LOC102080062	LOC100701483	wdr18	LOC109201533
LOC100707373	LOC100700684	LOC100703688	LOC100703791	LOC100709536	LOC102078488	wdr53	LOC100709377	LOC102080526	LOC100701524	wdr55	LOC109201864
LOC100707391	LOC100700740	LOC100703720	LOC100703845	LOC100709540	LOC102078582	wdr55	LOC100709497	LOC102080579	LOC100701560	wdr63	LOC109201942
LOC100707401	LOC100700766	LOC100703777	LOC100703858	LOC100709661	LOC102078805	wdr6	LOC100709513	LOC102080651	LOC100701599	wdr77	LOC109202011
LOC100707430	LOC100700768	LOC100703788	LOC100703873	LOC100709726	LOC102078815	wdr74	LOC100709535	LOC102080655	LOC100701612	wdr89	LOC109202789
LOC100707447	LOC100700796	LOC100703798	LOC100703912	LOC100709755	LOC102078886	wdr75	LOC100709536	LOC102080781	LOC100701617	xk	LOC109202923
LOC100707454	LOC100700801	LOC100703808	LOC100703968	LOC100709790	LOC102078966	wdr76	LOC100709546	LOC102080881	LOC100701629	ybey	LOC109203003
LOC100707597	LOC100700804	LOC100703829	LOC100704008	LOC100709941	LOC102079063	xpc	LOC100709577	LOC102081165	LOC100701730	zbtb16	LOC109203009
LOC100707619	LOC100700832	LOC100703867	LOC100704019	LOC100710009	LOC102079312	xpnpep3	LOC100709660	LOC102081202	LOC100701763	zbtb24	LOC109203010
LOC100707627	LOC100700844	LOC100703887	LOC100704028	LOC100710036	LOC102079353	xpo5	LOC100709706	LOC102081595	LOC100701771	zbtb49	LOC109203022
LOC100707640	LOC100700895	LOC100703894	LOC100704042	LOC100710107	LOC102079624	yars2	LOC100709722	LOC102081607	LOC100701772	znrd1	LOC109203027
LOC100707701	LOC100700908	LOC100703959	LOC100704059	LOC100710188	LOC102079772	yme1l1	LOC100709726	LOC102081620	LOC100701774		LOC109203215
LOC100707757	LOC100700918	LOC100703987	LOC100704139	LOC100710255	LOC102079801	yrdc	LOC100709840	LOC102081703	LOC100701798		LOC109204140
LOC100707794	LOC100700960	LOC100704003	LOC100704160	LOC100710315	LOC102079948	znrd1	LOC100709888	LOC102081766	LOC100701831		acsbg2
LOC100707849	LOC100700968	LOC100704017	LOC100704168	LOC100710368	LOC102079993		LOC100709908	LOC102081918	LOC100701885		acsl4
LOC100707887	LOC100701018	LOC100704022	LOC100704231	LOC100710431	LOC102080050		LOC100710009	LOC102082071	LOC100701889		actc1
LOC100707947	LOC100701041	LOC100704040	LOC100704232	LOC100710536	LOC102080100		LOC100710095	LOC102082138	LOC100701938		acvr1
LOC100707994	LOC100701070	LOC100704107	LOC100704258	LOC100710580	LOC102080108		LOC100710133	LOC102082391	LOC100701982		adamts1
LOC100708012	LOC100701078	LOC100704115	LOC100704324	LOC100710587	LOC102080134		LOC100710159	LOC102082692	LOC100701993		adamts5
LOC100708105	LOC100701080	LOC100704125	LOC100704325	LOC100710705	LOC102080222		LOC100710447	LOC102082698	LOC100702017		adamts6
LOC100708117	LOC100701083	LOC100704141	LOC100704330	LOC100710757	LOC102080315		LOC100710461	LOC102082761	LOC100702022		adamts8
LOC100708157	LOC100701084	LOC100704169	LOC100704335	LOC100710767	LOC102080335		LOC100710462	LOC102082827	LOC100702045		adamts9
LOC100708185	LOC100701095	LOC100704187	LOC100704359	LOC100710793	LOC102080526		LOC100710538	LOC102082909	LOC100702057		adamtsl2
LOC100708331	LOC100701122	LOC100704203	LOC100704384	LOC100710831	LOC102080579		LOC100710557	LOC102082933	LOC100702068		adamtsl5
LOC100708375	LOC100701125	LOC100704213	LOC100704438	LOC100710903	LOC102080648		LOC100710602	LOC102082955	LOC100702074		adm
LOC100708442	LOC100701134	LOC100704230	LOC100704492	LOC100710905	LOC102080651		LOC100710615	LOC102082959	LOC100702118		adprhl1
LOC100708457	LOC100701150	LOC100704252	LOC100704536	LOC100710907	LOC102080813		LOC100710645	LOC102083023	LOC100702143		afap1
LOC100708475	LOC100701165	LOC100704273	LOC100704546	LOC100710943	LOC102080835		LOC100710688	LOC102083182	LOC100702194		agpat4
LOC100708556	LOC100701173	LOC100704281	LOC100704606	LOC100710985	LOC102080954		LOC100710709	LOC102083273	LOC100702259		agtr1
LOC100708567	LOC100701195	LOC100704301	LOC100704609	LOC100710995	LOC102081282		LOC100710710	LOC106096470	LOC100702293		ahcyl1
LOC100708594	LOC100701202	LOC100704341	LOC100704650	LOC100711010	LOC102081434		LOC100710722	LOC106096476	LOC100702294		akap12
LOC100708600	LOC100701211	LOC100704408	LOC100704665	LOC100711030	LOC102081585		LOC100710767	LOC106096498	LOC100702300		angpt2
LOC100708610	LOC100701233	LOC100704419	LOC100704699	LOC100711079	LOC102081595		LOC100710848	LOC106096706	LOC100702310		angptl2
LOC100708651	LOC100701242	LOC100704429	LOC100704760	LOC100711088	LOC102081701		LOC100710943	LOC106096754	LOC100702326		angptl7
LOC100708678	LOC100701273	LOC100704480	LOC100704781	LOC100711105	LOC102081777		LOC100711005	LOC106096937	LOC100702410		ansn
LOC100708718	LOC100701281	LOC100704514	LOC100704845	LOC100711112	LOC102081918		LOC100711081	LOC106097167	LOC100702479		antxr2
LOC100708720	LOC100701297	LOC100704554	LOC100704850	LOC100711127	LOC102081995		LOC100711088	LOC106097391	LOC100702502		ap5s1
LOC100708763	LOC100701315	LOC100704563	LOC100704864	LOC100711152	LOC102082074		LOC100711101	LOC106097527	LOC100702507		apbb1ip
LOC100708774	LOC100701328	LOC100704579	LOC100704897	LOC100711159	LOC102082290		LOC100711159	LOC106097528	LOC100702519		arg2
LOC100708831	LOC100701393	LOC100704596	LOC100704946	LOC100711249	LOC102082412		LOC100711174	LOC106097751	LOC100702550		arhgap31
LOC100708876	LOC100701429	LOC100704654	LOC100704956	LOC100711347	LOC102082667		LOC100711198	LOC106097779	LOC100702579		arl4d
LOC100708887	LOC100701438	LOC100704661	LOC100705004	LOC100711353	LOC102082692		LOC100711255	LOC106097786	LOC100702599		arl6ip1
LOC100708902	LOC100701483	LOC100704675	LOC100705031	LOC100711421	LOC102082717		LOC100711347	LOC106097904	LOC100702604		arrdc2
LOC100708956	LOC100701484	LOC100704714	LOC100705061	LOC100711431	LOC102082741		LOC100711368	LOC106097928	LOC100702622		arsb
LOC100708980	LOC100701494	LOC100704748	LOC100705071	LOC100711435	LOC102082827		LOC100711399	LOC106098018	LOC100702624		asb1
LOC100709026	LOC100701527	LOC100704759	LOC100705080	LOC100711469	LOC102082884		LOC100711544	LOC106098158	LOC100702632		asb12
LOC100709035	LOC100701554	LOC100704817	LOC100705106	LOC100711514	LOC102082896		LOC100711553	LOC106098437	LOC100702672		aspa
LOC100709043	LOC100701598	LOC100704877	LOC100705113	LOC100711544	LOC102082955		LOC100711562	LOC106098473	LOC100702690		aspn
LOC100709061	LOC100701599	LOC100704887	LOC100705137	LOC100711592	LOC102083013		LOC100711599	LOC106098508	LOC100702697		atf3
LOC100709153	LOC100701601	LOC100704888	LOC100705181	LOC100711613	LOC102083076		LOC100711601	LOC106098594	LOC100702712		atraid
LOC100709167	LOC100701612	LOC100704905	LOC100705189	LOC100711633	LOC102083118		LOC100711602	LOC106098597	LOC100702731		b3gnt3
LOC100709232	LOC100701677	LOC100704906	LOC100705232	LOC100711653	LOC102083188		LOC100711613	LOC106098860	LOC100702747		bcan
LOC100709363	LOC100701717	LOC100704949	LOC100705261	LOC100711674	LOC102083261		LOC100711653	LOC106098878	LOC100702754		bglap
LOC100709373	LOC100701730	LOC100704977	LOC100705356	LOC100711684	LOC102083273		LOC100711693	LOC106099003	LOC100702757		bhlhe40
LOC100709540	LOC100701793	LOC100704989	LOC100705378	LOC100711703	LOC102083291		LOC100711768	LOC109194192	LOC100702762		bhlhe41
LOC100709542	LOC100701798	LOC100705008	LOC100705401	LOC100711747	LOC102083312		LOC100711794	LOC109194236	LOC100702770		btg3
LOC100709612	LOC100701828	LOC100705030	LOC100705453	LOC100711812	LOC106096442		LOC100711812	LOC109194261	LOC100702795		cacng1
LOC100709625	LOC100701831	LOC100705062	LOC100705479	LOC100711837	LOC106096470		LOC100711944	LOC109194263	LOC100702796		calml4
LOC100709631	LOC100701870	LOC100705090	LOC100705486	LOC100711868	LOC106096596		LOC100711966	LOC109194283	LOC100702809		camk1d
LOC100709661	LOC100701889	LOC100705094	LOC100705495	LOC100711955	LOC106096814		LOC100711981	LOC109194335	LOC100702816		cbx4
LOC100709726	LOC100701932	LOC100705133	LOC100705529	LOC100711956	LOC106096824		LOC100711990	LOC109194363	LOC100702824		cdh20
LOC100709750	LOC100701938	LOC100705179	LOC100705593	LOC100712032	LOC106096959		LOC100712072	LOC109194502	LOC100702827		cdk6
LOC100709764	LOC100701982	LOC100705220	LOC100705612	LOC100712047	LOC106096997		LOC100712094	LOC109194567	LOC100702832		cdyl2
LOC100709803	LOC100701985	LOC100705239	LOC100705668	LOC100712050	LOC106097389		LOC100712137	LOC109194615	LOC100702836		cebpa
LOC100709870	LOC100701987	LOC100705267	LOC100705676	LOC100712072	LOC106097391		LOC100712358	LOC109194652	LOC100702838		cebpd
LOC100709893	LOC100701993	LOC100705275	LOC100705731	LOC100712088	LOC106097528		LOC100712395	LOC109194839	LOC100702924		cep85
LOC100709941	LOC100702044	LOC100705316	LOC100705741	LOC100712125	LOC106097751		LOC100712479	LOC109195496	LOC100702928		chpf2
LOC100709958	LOC100702068	LOC100705329	LOC100705753	LOC100712209	LOC106098022		LOC100712533	LOC109195657	LOC100702929		chrd
LOC100710036	LOC100702107	LOC100705343	LOC100705823	LOC100712231	LOC106098181		LOC102075506	LOC109195828	LOC100702967		chst15
LOC100710041	LOC100702127	LOC100705349	LOC100705845	LOC100712342	LOC106098224		LOC102075892	LOC109195977	LOC100703055		cish
LOC100710102	LOC100702180	LOC100705354	LOC100705861	LOC100712354	LOC106098437		LOC102075950	LOC109196000	LOC100703134		cmbl
LOC100710107	LOC100702194	LOC100705360	LOC100705884	LOC100712369	LOC106098448		LOC102075956	LOC109196020	LOC100703212		cmtm3
LOC100710139	LOC100702249	LOC100705385	LOC100705888	LOC100712395	LOC106098597		LOC102075974	LOC109196243	LOC100703224		col1a1
LOC100710201	LOC100702251	LOC100705424	LOC100705906	LOC100712406	LOC106098809		LOC102076029	LOC109196647	LOC100703230		col1a2
LOC100710255	LOC100702252	LOC100705436	LOC100705957	LOC100712566	LOC106098878		LOC102076180	LOC109196997	LOC100703242		col4a5
LOC100710263	LOC100702259	LOC100705439	LOC100705961	LOC102075556	LOC106099003		LOC102076229	LOC109198454	LOC100703250		col4a6
LOC100710269	LOC100702279	LOC100705461	LOC100706060	LOC102075647	LOC109194203		LOC102076279	LOC109199371	LOC100703292		col8a2
LOC100710274	LOC100702287	LOC100705462	LOC100706087	LOC102075660	LOC109194254		LOC102076290	LOC109200089	LOC100703293		cpxm2
LOC100710283	LOC100702294	LOC100705511	LOC100706109	LOC102075753	LOC109194261		LOC102076374	LOC109201128	LOC100703314		creb3l1
LOC100710365	LOC100702310	LOC100705521	LOC100706129	LOC102075783	LOC109194303		LOC102076492	LOC109201534	LOC100703317		creb5
LOC100710368	LOC100702375	LOC100705539	LOC100706134	LOC102075847	LOC109194567		LOC102076565	LOC109201894	LOC100703321		crispld1
LOC100710384	LOC100702394	LOC100705573	LOC100706150	LOC102075892	LOC109194615		LOC102076647	LOC109201987	LOC100703324		ctgf
LOC100710418	LOC100702396	LOC100705578	LOC100706153	LOC102075950	LOC109196000		LOC102076679	LOC109202027	LOC100703351		cthrc1
LOC100710474	LOC100702479	LOC100705610	LOC100706178	LOC102075974	LOC109198100		LOC102076683	LOC109202054	LOC100703394		cxcr4
LOC100710536	LOC100702502	LOC100705624	LOC100706194	LOC102076016	LOC109198570		LOC102076756	LOC109202419	LOC100703437		cyr61
LOC100710580	LOC100702539	LOC100705640	LOC100706200	LOC102076032	LOC109200490		LOC102076832	LOC109202785	LOC100703440		cyth3
LOC100710668	LOC100702567	LOC100705662	LOC100706210	LOC102076097	LOC109201087		LOC102076961	LOC109202977	LOC100703490		dact1
LOC100710671	LOC100702579	LOC100705672	LOC100706235	LOC102076133	LOC109201128		LOC102076971	LOC109203093	LOC100703613		dapk3
LOC100710680	LOC100702586	LOC100705693	LOC100706248	LOC102076135	LOC109201284		LOC102076996	LOC109203217	LOC100703626		ddit4
LOC100710757	LOC100702599	LOC100705707	LOC100706261	LOC102076276	LOC109201286		LOC102077038	LOC109203271	LOC100703659		dennd2a
LOC100710777	LOC100702604	LOC100705720	LOC100706411	LOC102076303	LOC109201339		LOC102077098	LOC109203621	LOC100703660		dennd4a
LOC100710985	LOC100702622	LOC100705722	LOC100706414	LOC102076374	LOC109201566		LOC102077106	LOC109203871	LOC100703675		dgat2
LOC100711006	LOC100702646	LOC100705725	LOC100706419	LOC102076684	LOC109201864		LOC102077114	LOC109203917	LOC100703679		dhrs7c
LOC100711010	LOC100702693	LOC100705730	LOC100706439	LOC102076756	LOC109201892		LOC102077162	LOC109204495	LOC100703685		dnajb1
LOC100711099	LOC100702697	LOC100705745	LOC100706475	LOC102076956	LOC109201893		LOC102077211	LOC109204602	LOC100703686		dnmbp
LOC100711103	LOC100702762	LOC100705746	LOC100706480	LOC102077008	LOC109201896		LOC102077236	LOC109204833	LOC100703692		dock11
LOC100711112	LOC100702795	LOC100705747	LOC100706525	LOC102077038	LOC109201987		LOC102077281	LOC109204840	LOC100703704		dusp1
LOC100711123	LOC100702796	LOC100705805	LOC100706550	LOC102077106	LOC109202053		LOC102077283	LOC109204854	LOC100703707		dusp8
LOC100711132	LOC100702816	LOC100705870	LOC100706564	LOC102077162	LOC109202378		LOC102077429	LOC109205098	LOC100703727		egr1
LOC100711139	LOC100702824	LOC100705915	LOC100706575	LOC102077264	LOC109202977		LOC102077449	aamp	LOC100703747		egr3
LOC100711152	LOC100702855	LOC100705917	LOC100706587	LOC102077281	LOC109203537		LOC102077559	aasdhppt	LOC100703749		ehd2
LOC100711168	LOC100702903	LOC100705952	LOC100706605	LOC102077314	LOC109203900		LOC102077620	aatf	LOC100703809		emp1
LOC100711177	LOC100702918	LOC100705966	LOC100706618	LOC102077449	LOC109204722		LOC102077653	abcb7	LOC100703850		enpep
LOC100711208	LOC100702924	LOC100706010	LOC100706624	LOC102077756	LOC109204854		LOC102077694	abcb8	LOC100703852		enpp5
LOC100711249	LOC100702928	LOC100706041	LOC100706641	LOC102077826	Mb		LOC102077708	abcd3	LOC100703873		enpp6
LOC100711327	LOC100702929	LOC100706053	LOC100706680	LOC102078098	aamp		LOC102077712	abce1	LOC100703881		epha7
LOC100711353	LOC100702967	LOC100706059	LOC100706698	LOC102078207	aatf		LOC102077738	abcf2	LOC100703924		esrra
LOC100711431	LOC100702982	LOC100706081	LOC100706707	LOC102078282	abce1		LOC102077746	abhd11	LOC100703954		ezr
LOC100711459	LOC100703016	LOC100706089	LOC100706787	LOC102078303	abcf2		LOC102077767	abt1	LOC100704054		fads6
LOC100711469	LOC100703039	LOC100706117	LOC100706789	LOC102078684	abra		LOC102077808	ace	LOC100704061		fam118b
LOC100711481	LOC100703055	LOC100706120	LOC100706848	LOC102078719	abt1		LOC102077893	acod1	LOC100704106		fam135b
LOC100711512	LOC100703092	LOC100706121	LOC100706854	LOC102078734	ackr4		LOC102077996	acot13	LOC100704161		fam180b
LOC100711544	LOC100703114	LOC100706123	LOC100706879	LOC102078767	aco2		LOC102078012	acp6	LOC100704188		fam198b
LOC100711554	LOC100703124	LOC100706160	LOC100706950	LOC102078781	actc1		LOC102078113	actl6a	LOC100704190		fam214b
LOC100711573	LOC100703178	LOC100706233	LOC100706951	LOC102078798	adamts9		LOC102078195	adck1	LOC100704203		fam46b
LOC100711592	LOC100703206	LOC100706270	LOC100706964	LOC102078887	adhfe1		LOC102078207	adck2	LOC100704231		fam69c
LOC100711633	LOC100703221	LOC100706277	LOC100707013	LOC102078979	agpat5		LOC102078258	adhfe1	LOC100704245		fat4
LOC100711643	LOC100703224	LOC100706282	LOC100707021	LOC102079060	alas1		LOC102078283	adpgk	LOC100704325		fblim1
LOC100711684	LOC100703250	LOC100706295	LOC100707079	LOC102079228	aldh1l2		LOC102078312	adra1b	LOC100704373		fbln1
LOC100711747	LOC100703257	LOC100706330	LOC100707172	LOC102079252	aldh6a1		LOC102078344	agk	LOC100704384		fbn1
LOC100711761	LOC100703292	LOC100706367	LOC100707212	LOC102080130	alg2		LOC102078550	agpat5	LOC100704397		fbxl22
LOC100711812	LOC100703293	LOC100706370	LOC100707224	LOC102080283	alk		LOC102078652	agtrap	LOC100704429		fbxo40
LOC100711868	LOC100703308	LOC100706407	LOC100707233	LOC102080341	angptl3		LOC102078679	ahcy	LOC100704451		fhl1
LOC100711895	LOC100703314	LOC100706410	LOC100707241	LOC102080361	anks1b		LOC102078684	aimp1	LOC100704452		fhl2
LOC100711908	LOC100703317	LOC100706455	LOC100707270	LOC102080379	arg2		LOC102078781	akap1	LOC100704457		fhl3
LOC100711924	LOC100703324	LOC100706466	LOC100707289	LOC102080404	arx		LOC102078941	aldh16a1	LOC100704464		filip1l
LOC100711956	LOC100703349	LOC100706497	LOC100707290	LOC102080462	asb10		LOC102078954	alg10	LOC100704546		fosb
LOC100712047	LOC100703370	LOC100706530	LOC100707311	LOC102080528	atf3		LOC102078965	alg2	LOC100704560		fosl1
LOC100712088	LOC100703437	LOC100706533	LOC100707314	LOC102080642	atf4		LOC102079252	alg9	LOC100704563		fosl2
LOC100712209	LOC100703444	LOC100706544	LOC100707317	LOC102080728	atm		LOC102079471	alk	LOC100704606		foxo1
LOC100712231	LOC100703449	LOC100706560	LOC100707330	LOC102080750	b3gnt3		LOC102079495	alkbh1	LOC100704625		foxo4
LOC100712243	LOC100703476	LOC100706611	LOC100707363	LOC102080777	b3gnt5		LOC102079671	alkbh4	LOC100704650		frzb
LOC100712280	LOC100703490	LOC100706645	LOC100707370	LOC102080789	bag3		LOC102079698	amh	LOC100704675		fst
LOC100712286	LOC100703515	LOC100706684	LOC100707387	LOC102080803	bcl2		LOC102079704	angel2	LOC100704690		g0s2
LOC100712332	LOC100703516	LOC100706691	LOC100707427	LOC102081048	bcl2l1		LOC102079739	ank3	LOC100704691		gabra1
LOC100712354	LOC100703577	LOC100706771	LOC100707455	LOC102081231	bcl6b		LOC102079947	ankib1	LOC100704699		gabrd
LOC100712369	LOC100703613	LOC100706832	LOC100707466	LOC102081263	best3		LOC102080021	aoc1	LOC100704748		gadd45b
LOC100712451	LOC100703626	LOC100706891	LOC100707483	LOC102081443	bhlhe40		LOC102080033	ap1m1	LOC100704754		gadd45g
LOC100712545	LOC100703659	LOC100706916	LOC100707484	LOC102081550	bhlhe41		LOC102080128	apex1	LOC100704781		gal3st3
LOC102075556	LOC100703660	LOC100706925	LOC100707506	LOC102081603	bms1		LOC102080288	aprt	LOC100704830		galnt2
LOC102075660	LOC100703679	LOC100707007	LOC100707521	LOC102081930	cab39		LOC102080340	aqr	LOC100704840		gas2
LOC102075753	LOC100703685	LOC100707121	LOC100707522	LOC102081951	calcoco2		LOC102080396	armc2	LOC100704882		gas2l1
LOC102075790	LOC100703692	LOC100707134	LOC100707526	LOC102082068	cald1		LOC102080404	armc6	LOC100704898		ghr1
LOC102076140	LOC100703696	LOC100707158	LOC100707533	LOC102082256	calu		LOC102080465	armc7	LOC100704914		gja1
LOC102076276	LOC100703704	LOC100707163	LOC100707543	LOC102082613	camk2a		LOC102080588	asic1	LOC100704930		gjd4
LOC102076303	LOC100703707	LOC100707189	LOC100707570	LOC102082616	ccdc25		LOC102080648	aspg	LOC100704944		gnb5
LOC102076495	LOC100703727	LOC100707263	LOC100707599	LOC102082661	cd74		LOC102080803	ass1	LOC100704946		gpd1
LOC102076684	LOC100703741	LOC100707335	LOC100707636	LOC102082882	cd83		LOC102080835	atad3a	LOC100704989		gpr34
LOC102076747	LOC100703747	LOC100707347	LOC100707680	LOC102082921	cdca7		LOC102080862	atp1b4	LOC100704993		grb14
LOC102077293	LOC100703791	LOC100707362	LOC100707699	LOC102083097	cebpz		LOC102081008	atp5sl	LOC100705080		greb1l
LOC102077314	LOC100703845	LOC100707391	LOC100707717	LOC102083168	chchd3		LOC102081046	atpaf1	LOC100705141		gucy1a3
LOC102077316	LOC100703852	LOC100707430	LOC100707752	LOC102083216	chd4		LOC102081048	atpaf2	LOC100705183		has2
LOC102077346	LOC100703858	LOC100707454	LOC100707762	LOC102083283	ciart		LOC102081069	aurkaip1	LOC100705227		has3
LOC102077379	LOC100703873	LOC100707465	LOC100707786	LOC102083292	ciita		LOC102081097	aven	LOC100705229		hdac11
LOC102077400	LOC100703881	LOC100707479	LOC100707799	LOC102083303	cinp		LOC102081231	b3galnt2	LOC100705243		hdac9
LOC102077528	LOC100703912	LOC100707529	LOC100707881	LOC102083334	cish		LOC102081280	bccip	LOC100705336		hey1
LOC102077544	LOC100703954	LOC100707565	LOC100707898	LOC106096475	ckap4		LOC102081355	bcdin3d	LOC100705343		hivep1
LOC102077577	LOC100704016	LOC100707569	LOC100707935	LOC106096745	clvs2		LOC102081358	bcl6	LOC100705356		hsd17b12
LOC102077596	LOC100704028	LOC100707620	LOC100707936	LOC106096818	cmss1		LOC102081447	bhlhe41	LOC100705428		ier2
LOC102077656	LOC100704059	LOC100707701	LOC100708037	LOC106097251	col4a2		LOC102081456	bmf	LOC100705479		iffo2
LOC102077749	LOC100704061	LOC100707702	LOC100708042	LOC106097667	col6a6		LOC102081490	bms1	LOC100705521		igfbp2
LOC102077826	LOC100704106	LOC100707794	LOC100708065	LOC106098078	coq9		LOC102081538	bola1	LOC100705529		igfbp4
LOC102077861	LOC100704139	LOC100707801	LOC100708068	LOC106098222	cpox		LOC102081708	bola3	LOC100705576		igsf8
LOC102077931	LOC100704168	LOC100707887	LOC100708112	LOC106098245	crls1		LOC102081774	bop1	LOC100705612		inafm2
LOC102078090	LOC100704188	LOC100707934	LOC100708147	LOC106098326	cyp1b1		LOC102081801	brix1	LOC100705621		inpp4b
LOC102078179	LOC100704190	LOC100707947	LOC100708228	LOC106098373	ddit4l		LOC102081865	bysl	LOC100705622		insig1
LOC102078181	LOC100704231	LOC100707994	LOC100708262	LOC106098950	ddx18		LOC102081886	c1d	LOC100705678		irs2
LOC102078282	LOC100704232	LOC100708001	LOC100708273	LOC106099040	ddx21		LOC102081895	c1qbp	LOC100705706		itga4
LOC102078416	LOC100704325	LOC100708038	LOC100708348	LOC109194149	ddx31		LOC102081897	calcr	LOC100705708		itga9
LOC102078423	LOC100704330	LOC100708105	LOC100708464	LOC109194170	ddx47		LOC102081907	camk2a	LOC100705727		itih5
LOC102078540	LOC100704335	LOC100708116	LOC100708518	LOC109194201	ddx54		LOC102082017	card9	LOC100705731		itprip
LOC102078602	LOC100704373	LOC100708134	LOC100708534	LOC109194209	ddx56		LOC102082032	ccdc130	LOC100705734		jund
LOC102078622	LOC100704384	LOC100708280	LOC100708605	LOC109194221	dhx32		LOC102082086	ccdc134	LOC100705747		kcnab1
LOC102078887	LOC100704429	LOC100708334	LOC100708611	LOC109194272	diexf		LOC102082088	ccdc137	LOC100705764		kcnk1
LOC102078928	LOC100704452	LOC100708336	LOC100708618	LOC109194293	dimt1		LOC102082209	ccdc14	LOC100705784		kcnk3
LOC102079060	LOC100704464	LOC100708373	LOC100708621	LOC109194352	dkc1		LOC102082214	ccdc25	LOC100705823		kctd15
LOC102079122	LOC100704482	LOC100708375	LOC100708672	LOC109194368	dlec1		LOC102082267	ccdc43	LOC100705846		kctd4
LOC102079124	LOC100704492	LOC100708379	LOC100708691	LOC109194488	dlg3		LOC102082272	ccdc51	LOC100705853		kdm7a
LOC102079346	LOC100704497	LOC100708386	LOC100708692	LOC109194489	dnajb5		LOC102082290	ccdc58	LOC100705860		kiaa0930
LOC102079349	LOC100704523	LOC100708397	LOC100708764	LOC109194516	dock11		LOC102082328	ccdc86	LOC100705884		kiaa1644
LOC102079364	LOC100704536	LOC100708442	LOC100708777	LOC109194528	dok6		LOC102082359	cct2	LOC100705886		klf12
LOC102079432	LOC100704546	LOC100708475	LOC100708793	LOC109194839	dph5		LOC102082397	cct3	LOC100705901		klf2
LOC102079469	LOC100704606	LOC100708482	LOC100708795	LOC109194893	dpt		LOC102082401	cct8	LOC100705911		klf4
LOC102079580	LOC100704625	LOC100708556	LOC100708845	LOC109195044	dusp10		LOC102082475	cd83	LOC100705918		klf6
LOC102079606	LOC100704650	LOC100708561	LOC100708905	LOC109195058	dusp16		LOC102082509	cdadc1	LOC100705957		klf7
LOC102079613	LOC100704690	LOC100708594	LOC100708913	LOC109195089	dusp6		LOC102082624	cdk4	LOC100705961		klf9
LOC102079633	LOC100704691	LOC100708600	LOC100708924	LOC109195141	dvl1		LOC102082628	cdk5rap1	LOC100705971		l3hypdh
LOC102079644	LOC100704696	LOC100708651	LOC100708991	LOC109195463	dync1li2		LOC102082729	cdk8	LOC100705993		lbh
LOC102079736	LOC100704699	LOC100708718	LOC100709027	LOC109195480	ebna1bp2		LOC102082736	cdv3	LOC100706041		ldlrad4
LOC102079967	LOC100704754	LOC100708720	LOC100709169	LOC109195666	ecel1		LOC102082825	cebpz	LOC100706060		lg16h21orf62
LOC102080048	LOC100704760	LOC100708766	LOC100709183	LOC109195671	ecsit		LOC102082920	cfdp1	LOC100706087		lg22h18orf21
LOC102080062	LOC100704781	LOC100708774	LOC100709195	LOC109195677	ect2l		LOC102082921	cfp	LOC100706100		lg4h16orf89
LOC102080197	LOC100704891	LOC100708831	LOC100709201	LOC109195772	eef2		LOC102082964	chac2	LOC100706106		lg6h17orf58
LOC102080198	LOC100704897	LOC100708854	LOC100709203	LOC109196670	eef2k		LOC102082965	chchd2	LOC100706111		lg7h11orf96
LOC102080283	LOC100704898	LOC100708902	LOC100709295	LOC109196686	efl1		LOC102083034	chchd3	LOC100706119		lhfpl2
LOC102080462	LOC100704944	LOC100708956	LOC100709311	LOC109196692	egln3		LOC102083097	chchd4	LOC100706134		limd1
LOC102080528	LOC100704946	LOC100709026	LOC100709317	LOC109197561	egr3		LOC102083127	chchd5	LOC100706143		lingo1
LOC102080642	LOC100705031	LOC100709035	LOC100709321	LOC109197793	eif4a2		LOC102083194	ciart	LOC100706181		lix1
LOC102080728	LOC100705071	LOC100709042	LOC100709355	LOC109198068	eif5b		LOC102083206	cluh	LOC100706219		lmcd1
LOC102080879	LOC100705080	LOC100709061	LOC100709357	LOC109198664	enkd1		LOC102083232	cmc1	LOC100706270		lrrc8d
LOC102080881	LOC100705212	LOC100709097	LOC100709366	LOC109198770	epo		LOC102083293	cmc2	LOC100706277		lum
LOC102080956	LOC100705229	LOC100709153	LOC100709416	LOC109199520	ergic1		LOC102083325	cmpk1	LOC100706282		luzp1
LOC102081067	LOC100705261	LOC100709212	LOC100709437	LOC109199642	ero1a		LOC106096435	cmss1	LOC100706297		lyve1
LOC102081123	LOC100705335	LOC100709232	LOC100709444	LOC109200056	esf1		LOC106096475	cnih1	LOC100706347		lzts2
LOC102081165	LOC100705356	LOC100709278	LOC100709445	LOC109200264	etnk1		LOC106096483	cntd2	LOC100706367		mafk
LOC102081219	LOC100705378	LOC100709319	LOC100709458	LOC109200667	eva1c		LOC106096500	coq5	LOC100706369		maml2
LOC102081354	LOC100705428	LOC100709363	LOC100709459	LOC109200670	fads6		LOC106096596	cpox	LOC100706407		mast3
LOC102081550	LOC100705453	LOC100709373	LOC100709500	LOC109201179	fam134b		LOC106096674	cps1	LOC100706475		mboat1
LOC102081602	LOC100705479	LOC100709377	LOC100709526	LOC109201213	fam161a		LOC106096734	cpsf3	LOC100706502		meis2
LOC102081607	LOC100705486	LOC100709493	LOC100709580	LOC109201241	fam46b		LOC106096770	cpt2	LOC100706505		mfsd2a
LOC102081620	LOC100705495	LOC100709497	LOC100709587	LOC109201257	fam46c		LOC106096783	crls1	LOC100706507		mmp19
LOC102081667	LOC100705529	LOC100709513	LOC100709605	LOC109201258	fam98b		LOC106097019	cse1l	LOC100706509		mmp23b
LOC102081930	LOC100705593	LOC100709536	LOC100709613	LOC109201259	fastk		LOC106097101	cstf1	LOC100706544		mnt
LOC102082019	LOC100705622	LOC100709604	LOC100709639	LOC109201627	fbl		LOC106097367	cth	LOC100706587		mras
LOC102082071	LOC100705668	LOC100709625	LOC100709677	LOC109201895	fbxo40		LOC106097520	ctnnbl1	LOC100706597		mybpc1
LOC102082395	LOC100705676	LOC100709631	LOC100709733	LOC109201964	fbxo46		LOC106097628	cyp1a	LOC100706605		mylip
LOC102082425	LOC100705731	LOC100709661	LOC100709763	LOC109201988	fermt2		LOC106098022	dap3	LOC100706613		myo10
LOC102082456	LOC100705734	LOC100709726	LOC100709824	LOC109202008	fermt3		LOC106098134	dars2	LOC100706618		myo15b
LOC102082471	LOC100705753	LOC100709770	LOC100709846	LOC109202200	fgf11		LOC106098225	ddb2	LOC100706624		myo1e
LOC102082661	LOC100705784	LOC100709803	LOC100709859	LOC109202219	fgf12		LOC106098249	ddost	LOC100706625		myrip
LOC102082698	LOC100705823	LOC100709837	LOC100709865	LOC109202220	fignl2		LOC106098300	ddx10	LOC100706649		nab1
LOC102083023	LOC100705845	LOC100709893	LOC100709869	LOC109202397	filip1		LOC106098405	ddx18	LOC100706692		nat16
LOC102083168	LOC100705884	LOC100709958	LOC100709915	LOC109202824	fkbp4		LOC106098517	ddx24	LOC100706765		nckap5l
LOC102083181	LOC100705888	LOC100710009	LOC100709939	LOC109202930	flt1		LOC106098811	ddx27	LOC100706770		ncs1
LOC102083182	LOC100705901	LOC100710036	LOC100709952	LOC109203001	fnip1		LOC106098887	ddx28	LOC100706773		nfatc2
LOC102083193	LOC100705957	LOC100710048	LOC100709964	LOC109203253	fosl1		LOC106098993	ddx31	LOC100706789		nhs
LOC102083237	LOC100705961	LOC100710064	LOC100709988	LOC109203256	fpgs		LOC106098994	ddx47	LOC100706805		npnt
LOC102083283	LOC100705993	LOC100710107	LOC100710008	LOC109203667	frem3		LOC106099006	ddx49	LOC100706854		nr1d1
LOC102083292	LOC100706060	LOC100710255	LOC100710070	LOC109204084	ftsj3		LOC109194191	ddx52	LOC100706879		nr1d2
LOC102083335	LOC100706087	LOC100710274	LOC100710082	LOC109204650	fuk		LOC109194197	ddx54	LOC100706905		nr3c1
LOC106096429	LOC100706111	LOC100710283	LOC100710104	LOC109204858	g3bp1		LOC109194199	ddx56	LOC100706941		nr3c2
LOC106096476	LOC100706129	LOC100710368	LOC100710135	ablim1	gatm		LOC109194209	denr	LOC100706973		nr4a2
LOC106096498	LOC100706134	LOC100710461	LOC100710205	abtb1	gcn1		LOC109194293	dhodh	LOC100707003		nr4a3
LOC106096557	LOC100706143	LOC100710462	LOC100710212	acat2	ghr		LOC109194303	dhps	LOC100707023		ntng1
LOC106096745	LOC100706150	LOC100710536	LOC100710219	ada	glt8d1		LOC109194342	dhrs12	LOC100707074		nuak1
LOC106096937	LOC100706178	LOC100710557	LOC100710292	adamtsl2	gnl3		LOC109194352	dhtkd1	LOC100707079		odc1
LOC106096978	LOC100706200	LOC100710580	LOC100710324	adgrb2	gpatch4		LOC109194465	dhx30	LOC100707146		olfm2
LOC106097077	LOC100706207	LOC100710587	LOC100710423	adgrb3	gpr146		LOC109194528	dhx32	LOC100707151		opn5
LOC106097167	LOC100706210	LOC100710602	LOC100710501	adgrg2	gpr176		LOC109194614	dhx33	LOC100707158		osr2
LOC106097384	LOC100706241	LOC100710618	LOC100710519	aebp2	gramd4		LOC109194848	dhx35	LOC100707214		ostn
LOC106097667	LOC100706261	LOC100710668	LOC100710559	agr2	greb1		LOC109195251	dhx37	LOC100707217		otor
LOC106097703	LOC100706289	LOC100710690	LOC100710586	agtr1	gsk3b		LOC109195562	diexf	LOC100707224		otud1
LOC106097735	LOC100706297	LOC100710709	LOC100710598	aif1l	gtpbp4		LOC109195675	dimt1	LOC100707233		pbld
LOC106097760	LOC100706369	LOC100710783	LOC100710599	akap6	has2		LOC109195716	dkc1	LOC100707243		pcdh19
LOC106097779	LOC100706411	LOC100710793	LOC100710600	aknad1	heatr3		LOC109195940	dlec1	LOC100707245		pcolce2
LOC106097868	LOC100706439	LOC100710842	LOC100710637	ankdd1b	hes1		LOC109195951	dmtn	LOC100707270		pdc
LOC106097887	LOC100706475	LOC100710934	LOC100710658	ankrd29	hhla1		LOC109195983	dnajb9	LOC100707272		pde10a
LOC106098018	LOC100706502	LOC100710943	LOC100710725	ankrd6	hif1an		LOC109196756	dnajc15	LOC100707289		pde1a
LOC106098326	LOC100706505	LOC100711006	LOC100710749	anln	hivep2		LOC109196836	dnajc2	LOC100707307		pdgfc
LOC106098345	LOC100706507	LOC100711010	LOC100710775	anos1	hk1		LOC109196931	dnajc21	LOC100707362		pdlim4
LOC106098373	LOC100706509	LOC100711030	LOC100710780	ap5s1	hki		LOC109197005	dnajc30	LOC100707370		pebp4
LOC106098444	LOC100706519	LOC100711088	LOC100710818	apaf1	hsd3b7		LOC109197035	dnase2	LOC100707418		pex7
LOC106098508	LOC100706525	LOC100711101	LOC100710841	apo14kda	hsf2		LOC109197059	dnph1	LOC100707419		pfk
LOC106098554	LOC100706544	LOC100711105	LOC100710859	arf3	hspb1		LOC109197114	dnttip2	LOC100707455		pi15
LOC106098594	LOC100706564	LOC100711112	LOC100710869	arhgef39	hspb7		LOC109197618	dohh	LOC100707456		pik3r1
LOC106098804	LOC100706575	LOC100711152	LOC100710904	arntl	hspb8		LOC109197970	dph1	LOC100707483		pik3r3
LOC106098917	LOC100706587	LOC100711159	LOC100710987	arpin	hykk		LOC109198015	dph2	LOC100707492		pip5k1c
LOC106099028	LOC100706605	LOC100711161	LOC100710993	asah1	ifrd1		LOC109198100	dph5	LOC100707499		pkdcc
LOC109194177	LOC100706618	LOC100711174	LOC100711069	asb15	igsf10		LOC109198563	dph6	LOC100707529		pkp3
LOC109194236	LOC100706624	LOC100711177	LOC100711095	asb5	igsf11		LOC109198714	dpp3	LOC100707599		pld5
LOC109194261	LOC100706625	LOC100711249	LOC100711149	asic2	insc		LOC109198767	drap1	LOC100707628		plekhh3
LOC109194263	LOC100706641	LOC100711327	LOC100711224	aspm	ipo4		LOC109199058	drg2	LOC100707699		pmp22
LOC109194272	LOC100706664	LOC100711347	LOC100711234	atg7	ipo5		LOC109199357	dtd1	LOC100707717		ppil6
LOC109194334	LOC100706698	LOC100711353	LOC100711240	atraid	itgb8		LOC109199467	dtd2	LOC100707756		ppp1r14c
LOC109194335	LOC100706707	LOC100711399	LOC100711246	bace1	jmjd6		LOC109200490	dus3l	LOC100707762		pptc7
LOC109194649	LOC100706789	LOC100711431	LOC100711248	baiap3	jph2		LOC109200871	dusp12	LOC100707773		prkd3
LOC109194839	LOC100706848	LOC100711435	LOC100711264	bax	kcne4		LOC109200917	dusp22	LOC100707786		prox1
LOC109194840	LOC100706854	LOC100711469	LOC100711301	bcl6	kcng4		LOC109201173	dusp28	LOC100707799		prr18
LOC109195058	LOC100706879	LOC100711544	LOC100711322	bloc1s2	kcnj2		LOC109201200	dync1li2	LOC100707803		prss35
LOC109195076	LOC100706937	LOC100711576	LOC100711324	bmp2	kdm6b		LOC109201207	ears2	LOC100707840		ptgir
LOC109195087	LOC100706950	LOC100711592	LOC100711363	bmper	kdr		LOC109201242	ebna1bp2	LOC100707864		ptpn2
LOC109195089	LOC100706964	LOC100711613	LOC100711455	bola3	kiaa0141		LOC109201343	echdc1	LOC100707881		ptx3
LOC109195406	LOC100707003	LOC100711633	LOC100711529	bri3bp	kifc3		LOC109201352	ecsit	LOC100707882		rad9b
LOC109195496	LOC100707013	LOC100711653	LOC100711537	bub1	klhl21		LOC109201495	eef1e1	LOC100707896		rapgefl1
LOC109195656	LOC100707021	LOC100711703	LOC100711555	bub1b	klhl41		LOC109201580	eef2k	LOC100707898		rasgef1b
LOC109195657	LOC100707079	LOC100711709	LOC100711563	cacna1a	kpna2		LOC109202200	efl1	LOC100707902		rasgef1c
LOC109195666	LOC100707129	LOC100711736	LOC100711575	camkk1	kpna3		LOC109202219	eftud2	LOC100707936		rasl11b
LOC109195677	LOC100707162	LOC100711747	LOC100711586	ccdc115	kpnb1		LOC109202221	egln3	LOC100707941		rassf9
LOC109195691	LOC100707172	LOC100711761	LOC100711599	ccdc153	ky		LOC109202394	eif2s2	LOC100708001		rgl1
LOC109195704	LOC100707205	LOC100711812	LOC100711611	ccdc61	larp1		LOC109202823	eif3a	LOC100708013		rhob
LOC109195772	LOC100707217	LOC100711837	LOC100711626	ccdc66	letm1		LOC109202992	eif3g	LOC100708014		rhpn2
LOC109196370	LOC100707224	LOC100711924	LOC100711645	ccdc88a	lg15h14orf169		LOC109203256	eif5b	LOC100708037		rims2
LOC109196686	LOC100707233	LOC100711956	LOC100711663	cckar	lg15h1orf131		LOC109203537	elac2	LOC100708048		rnf19b
LOC109196745	LOC100707241	LOC100712047	LOC100711670	ccna2	lg1h15orf48		LOC109203796	ell	LOC100708068		rnf207
LOC109197561	LOC100707243	LOC100712088	LOC100711726	ccnb1	lg22h1orf216		LOC109204210	emc1	LOC100708112		rp2
LOC109197669	LOC100707245	LOC100712125	LOC100711753	ccnb3	lg8h8orf33		LOC109204231	emc6	LOC100708134		rpl3l
LOC109198068	LOC100707265	LOC100712137	LOC100711768	ccnf	limd1		LOC109204503	emc8	LOC100708137		runx3
LOC109198237	LOC100707270	LOC100712187	LOC100711774	cdc14a	lmna		LOC109204581	emc9	LOC100708150		samd11
LOC109198664	LOC100707272	LOC100712209	LOC100711820	cdc20	lmod2		LOC109204585	emg1	LOC100708162		sema3a
LOC109199906	LOC100707289	LOC100712231	LOC100711878	cdca2	lonrf1		abca12	endog	LOC100708168		serpine1
LOC109200410	LOC100707290	LOC100712243	LOC100711883	cdca3	lonrf2		abra	epsti1	LOC100708226		sertad1
LOC109200628	LOC100707307	LOC100712286	LOC100711890	cdca5	lrrc30		acp5	ercc4	LOC100708228		sfrp5
LOC109200667	LOC100707311	LOC100712342	LOC100711891	cdca8	lrrc66		actc1	ergic1	LOC100708273		sgk1
LOC109200670	LOC100707363	LOC100712369	LOC100711983	cdk1	magi2		acvr1c	esf1	LOC100708280		skil
LOC109201213	LOC100707370	LOC100712395	LOC100711988	cdk2ap1	mak16		adamtsl5	esm1	LOC100708285		slc12a4
LOC109201258	LOC100707387	LOC100712419	LOC100712009	cdkl5	mansc4		agr2	espl1	LOC100708369		slc1a5
LOC109201426	LOC100707427	LOC100712516	LOC100712038	cemip	map3k15		alpk2	etaa1	LOC100708397		slc7a5
LOC109201487	LOC100707455	LOC100712533	LOC100712109	cenpe	mat2a		ankrd22	exosc2	LOC100708482		sln
LOC109201627	LOC100707483	LOC100712545	LOC100712112	cenpf	mcm2		anxa3	exosc3	LOC100708496		smad1
LOC109201851	LOC100707484	LOC102075506	LOC100712117	cenpi	mcm4		arhgap25	exosc4	LOC100708503		smoc2
LOC109201894	LOC100707499	LOC102075556	LOC100712135	cenpj	mcm6		arntl	exosc6	LOC100708507		smpdl3b
LOC109201895	LOC100707506	LOC102075564	LOC100712198	cenpk	mcoln3		asb10	fahd1	LOC100708518		snx19
LOC109201956	LOC100707521	LOC102075647	LOC100712270	cenpl	mdn1		asb15	fam120a	LOC100708531		snx33
LOC109201962	LOC100707526	LOC102075753	LOC100712318	cenpn	meaf6		asb5	fam131b	LOC100708648		socs3
LOC109201964	LOC100707533	LOC102075790	LOC100712328	cenpo	med26		atp10b	fam136a	LOC100708691		sowahd
LOC109201988	LOC100707543	LOC102075847	LOC100712331	cenpp	mef2b		atp8b1	fam183a	LOC100708695		srpx2
LOC109202008	LOC100707567	LOC102075892	LOC100712344	cenpt	meox2		atp8b4	fam207a	LOC100708845		st3gal2
LOC109202027	LOC100707570	LOC102075950	LOC100712370	cep126	mettl1		barx2	fam43b	LOC100708854		st6galnac5
LOC109202054	LOC100707599	LOC102076032	LOC100712377	cep128	mettl10		bcan	fam98b	LOC100708867		stab2
LOC109202179	LOC100707636	LOC102076290	LOC100712381	cep135	mettl13		bcl3	fars2	LOC100708902		stau2
LOC109202197	LOC100707699	LOC102076303	LOC100712394	cep41	mettl18		bglap	fastkd1	LOC100708917		stc2
LOC109202200	LOC100707717	LOC102076374	LOC100712416	cep55	mical2		bhlha9	fastkd2	LOC100708952		stk38l
LOC109202219	LOC100707733	LOC102076387	LOC100712433	cep57l1	midn		bspry	fastkd5	LOC100708959		stx2
LOC109202220	LOC100707752	LOC102076456	LOC100712462	cep89	mina		ca6	fbl	LOC100708991		swap70
LOC109202397	LOC100707762	LOC102076585	LOC100712464	cfap43	mkl1		capn9	fbxl18	LOC100709003		tc2n
LOC109202419	LOC100707786	LOC102076679	LOC100712471	cfap57	mknk2		card14	fcf1	LOC100709024		tex264
LOC109202930	LOC100707799	LOC102076756	LOC100712479	chd5	mkrn1		ccdc169	fdx1	LOC100709027		tgfb2
LOC109203001	LOC100707881	LOC102076852	LOC100712498	chdh	mlh1		ccdc39	fignl2	LOC100709042		tgfbi
LOC109203181	LOC100707898	LOC102076961	LOC100712512	chgb	mlip		cdc42ep3	fitm2	LOC100709088		thbs1b
LOC109203217	LOC100707902	LOC102077008	LOC100712528	cks1b	mmachc		cdk19	fkbp2	LOC100709095		thy1
LOC109203253	LOC100708013	LOC102077010	LOC102075609	clcc1	mmel1		cdo1	flrt3	LOC100709120		tinagl1
LOC109203271	LOC100708037	LOC102077098	LOC102075644	clock	mov10l1		cemip	fmc1	LOC100709174		tm6sf1
LOC109203273	LOC100708042	LOC102077106	LOC102075701	cnmd	mri1		cenpm	foxk1	LOC100709190		tmcc3
LOC109204266	LOC100708068	LOC102077162	LOC102075730	cnst	mrm1		chdh	ftsj3	LOC100709201		tmem136
LOC109204495	LOC100708082	LOC102077264	LOC102075778	cntln	msto1		cldn5	g3bp1	LOC100709203		tmem260
LOC109204602	LOC100708112	LOC102077281	LOC102075784	cntn1	mtcl1		clock	gadd45gip1	LOC100709239		tmem55a
LOC109204769	LOC100708137	LOC102077314	LOC102075793	cntnap1	mthfd1		clspn	gar1	LOC100709267		tnfrsf12a
LOC109204839	LOC100708162	LOC102077316	LOC102075836	col11a1	mtif2		col10a1	gatb	LOC100709297		tnfrsf13b
LOC109205098	LOC100708164	LOC102077341	LOC102075883	col9a3	mtmr4		col11a1	gatm	LOC100709319		tnfrsf21
aasdhppt	LOC100708168	LOC102077379	LOC102075936	commd1	mtnr1a		col5a3	gdpgp1	LOC100709320		tnk2
abcb8	LOC100708226	LOC102077400	LOC102075988	comt	mtus1		col7a1	gemin6	LOC100709337		tnmd
abcd3	LOC100708228	LOC102077429	LOC102076076	cpne8	mybbp1a		cpne8	gfer	LOC100709342		tp53inp1
abcf2	LOC100708241	LOC102077449	LOC102076199	cspg5	mybpc1		crabp1	gfm1	LOC100709355		tp73
abhd11	LOC100708262	LOC102077544	LOC102076226	ctso	mybpc3		csmd1	gfm2	LOC100709362		traf4
ablim1	LOC100708273	LOC102077555	LOC102076291	dapl1	myc		cxadr	gk5	LOC100709397		trib2
abracl	LOC100708444	LOC102077596	LOC102076326	dck	myo6		cyp1a	glra2	LOC100709403		trim2
acacb	LOC100708464	LOC102077620	LOC102076448	dennd2c	myoc		ddit4l	glrx3	LOC100709416		trim54
acat2	LOC100708496	LOC102077656	LOC102076488	dennd2d	myoz1		def6	glrx5	LOC100709459		tshz2
aco1	LOC100708503	LOC102077749	LOC102076499	depdc1	myt1l		dennd2d	gltscr2	LOC100709497		tspan4
acod1	LOC100708507	LOC102077806	LOC102076520	depdc1b	nab1		dgat2	gnl3	LOC100709500		ttc34
acot13	LOC100708518	LOC102077861	LOC102076641	depdc4	nampt		dgkz	gpatch2l	LOC100709535		tuft1
acp6	LOC100708534	LOC102077893	LOC102076652	dfna5	nat9		dhrs3	gpatch4	LOC100709536		ucma
adamtsl2	LOC100708550	LOC102077906	LOC102076663	dhfr	ncor1		dio1	gpr176	LOC100709546		usp28
adck1	LOC100708605	LOC102077958	LOC102076712	dhrs11	ndufaf7		dlgap1	granulin	LOC100709577		usp42
adck2	LOC100708618	LOC102078237	LOC102076777	diaph3	nedd9		dlx3	grpel1	LOC100709587		usp53
adgrg2	LOC100708621	LOC102078282	LOC102076864	dio1	nexn		dscc1	grsf1	LOC100709613		vcam1
adpgk	LOC100708638	LOC102078292	LOC102076922	dlgap1	nfia		dtx1	grwd1	LOC100709626		wisp1
adra1d	LOC100708648	LOC102078303	LOC102076977	dlgap5	nfkb2		ehf	gstcd	LOC100709660		wisp2
aebp2	LOC100708672	LOC102078312	LOC102076978	dnajb13	nfkbie		elovl7	gtpbp1	LOC100709693		wnk4
agk	LOC100708691	LOC102078344	LOC102077005	dnm1	nhp2		eml2	gtpbp10	LOC100709706		wnt11
agtrap	LOC100708692	LOC102078408	LOC102077059	dtymk	nle1		epcam	gtpbp3	LOC100709722		wsb2
ahcy	LOC100708700	LOC102078416	LOC102077159	dync1i1	nmbr		epo	guf1	LOC100709733		xylt1
aif1l	LOC100708764	LOC102078447	LOC102077255	e2f8	nmd3		eps8l2	gypc	LOC100709736		zc3h12d
akap1	LOC100708777	LOC102078452	LOC102077269	ect2	nmrk2		ercc5	hars	LOC100709790		zfhx4
aknad1	LOC100708793	LOC102078602	LOC102077308	egfl6	noct		esco2	hddc2	LOC100709840		zfpm1
alg5	LOC100708845	LOC102078678	LOC102077578	ehhadh	nop58		esrp1	heatr1	LOC100709855		znf385b
alk	LOC100708867	LOC102078684	LOC102077619	elavl2	npm3		evpl	heatr3	LOC100709859		znf608
alkbh1	LOC100708905	LOC102078734	LOC102077629	elavl3	nr1d1		fa2h	heatr5b	LOC100709865		zswim6
alkbh4	LOC100708924	LOC102078767	LOC102077703	eme1	nr1d2		fam110c	hemk1	LOC100709892
amh	LOC100708991	LOC102078887	LOC102077873	eno2	nr4a3		fam134b	hgf	LOC100709908
amigo3	LOC100709003	LOC102078928	LOC102077888	enpep	nrap		fam214a	hgh1	LOC100710009
angel2	LOC100709013	LOC102078965	LOC102077988	enpp2	nsun2		fam83b	hif1an	LOC100710095
ankdd1b	LOC100709024	LOC102078979	LOC102078046	entpd3	nsun3		fat2	hki	LOC100710133
ankrd29	LOC100709027	LOC102079060	LOC102078118	epb41l4b	obsl1		fermt1	hlx	LOC100710135
anks3	LOC100709030	LOC102079164	LOC102078120	ephb3	oc90		fhl2	hmbs	LOC100710187
anln	LOC100709088	LOC102079182	LOC102078125	eps8l2	oca2		fhl3	hmga2	LOC100710219
aoc1	LOC100709095	LOC102079252	LOC102078214	eri2	odc1		fosb	hpdl	LOC100710230
ap1m1	LOC100709120	LOC102079280	LOC102078215	esco2	otud1		frk	hsp90b1	LOC100710423
apex2	LOC100709174	LOC102079349	LOC102078220	exo1	p3h4		g0s2	hspa14	LOC100710431
apo14kda	LOC100709183	LOC102079364	LOC102078260	fabp7	p4ha1		gadl1	hspa4	LOC100710447
arhgef39	LOC100709195	LOC102079469	LOC102078261	fam117b	p4hb		galnt3	hspa9	LOC100710462
arl14ep	LOC100709201	LOC102079592	LOC102078473	fam167b	paqr8		gapdh	hspd1	LOC100710538
armc2	LOC100709203	LOC102079644	LOC102078517	fam213b	pdcd2l		gda	htr6	LOC100710557
armc6	LOC100709239	LOC102079671	LOC102078582	fam65b	pdgfd		gdpd5	hunk	LOC100710559
armc7	LOC100709267	LOC102079736	LOC102078696	fam83b	pdlim3		gldc	hyou1	LOC100710590
arpin	LOC100709295	LOC102079738	LOC102078743	fam83d	pdlim5		gpr160	iars	LOC100710615
ascc1	LOC100709297	LOC102079861	LOC102078747	fam92a	pebp4		gpr4	ice1	LOC100710637
asic2	LOC100709311	LOC102079947	LOC102078805	fancd2	perm1		gprc5a	id1	LOC100710645
asl	LOC100709317	LOC102080033	LOC102078815	fat3	pfkfb3		gramd1b	idh3b	LOC100710688
asns	LOC100709321	LOC102080103	LOC102078966	fbf1	pglyrp2		grasp	il1rap	LOC100710709
aspg	LOC100709337	LOC102080171	LOC102078974	fbxl12	pgm		grhl1	ilf2	LOC100710710
aspm	LOC100709342	LOC102080197	LOC102079030	fbxo5	phlda2		grhl3	imp3	LOC100710725
ass1	LOC100709347	LOC102080249	LOC102079196	fdx1l	pik3r1		gsta	imp4	LOC100710767
aste1	LOC100709355	LOC102080283	LOC102079281	fez1	pik3r5		gstt2b	impdh2	LOC100710848
atad3a	LOC100709357	LOC102080329	LOC102079353	fgf7	pinx1		gtpbp2	inip	LOC100710865
atp1b4	LOC100709366	LOC102080442	LOC102079568	fgfbp2	piwil1		hgd	ino80b	LOC100710869
atp5sl	LOC100709375	LOC102080528	LOC102079624	fgfr2	pkm		hpse2	ipo4	LOC100710905
atp6v1a	LOC100709397	LOC102080642	LOC102079701	frmd4b	plekhh2		hs3st1	irf8	LOC100710943
atp6v1c1	LOC100709416	LOC102080686	LOC102079772	fstl5	plk2		hsd17b12	jmjd6	LOC100710958
atp6v1e1	LOC100709444	LOC102080728	LOC102079795	fuca2	polr3g		ikzf2	katnbl1	LOC100710987
atpif1	LOC100709445	LOC102080851	LOC102079852	fzd10	ppan		il12rb1	kcnj2	LOC100711005
aurkaip1	LOC100709458	LOC102080881	LOC102079915	g2e3	ppat		il17rb	khk	LOC100711088
baiap3	LOC100709459	LOC102080928	LOC102079948	gabra1	ppic		irf6	kiaa0391	LOC100711127
banf1	LOC100709478	LOC102080956	LOC102080067	gabrg1	ppm1e		irx2	kif3c	LOC100711149
bax	LOC100709500	LOC102081067	LOC102080083	gabrg2	ppp1r27		itga2	klhdc4	LOC100711159
bcas2	LOC100709546	LOC102081165	LOC102080114	gal3st3	ppp1r3b		itgb4	klhl2	LOC100711198
bccip	LOC100709577	LOC102081175	LOC102080146	galnt12	ppp1r3c		kdf1	knop1	LOC100711315
bcl6	LOC100709580	LOC102081231	LOC102080167	galr1	ppp1r3g		kif14	kpna2	LOC100711363
blm	LOC100709587	LOC102081263	LOC102080177	garnl3	pprc1		klf2	krr1	LOC100711368
bmf	LOC100709605	LOC102081280	LOC102080222	gdpd2	prex2		klhl24	kti12	LOC100711399
bola1	LOC100709613	LOC102081355	LOC102080255	gdpd5	prkaca		knl1	lace1	LOC100711454
bola3	LOC100709639	LOC102081448	LOC102080300	gen1	prkcz		kntc1	lap3	LOC100711482
bora	LOC100709677	LOC102081538	LOC102080315	gfap	prpf19		kremen1	larp4	LOC100711514
brf2	LOC100709722	LOC102081602	LOC102080335	ghr1	prps1		krt222	lars	LOC100711537
bri3bp	LOC100709733	LOC102081607	LOC102080393	ghrhr	ptgfrn		ky	lars2	LOC100711544
brix1	LOC100709763	LOC102081667	LOC102080433	gins1	ptp4a2		lama3	lcmt2	LOC100711553
bub1	LOC100709824	LOC102081782	LOC102080440	glb1	ptpn5		lg19h14orf28	lg13h2orf61	LOC100711562
bub1b	LOC100709846	LOC102081801	LOC102080648	gli1	pum3		lhx8	lg14h19orf54	LOC100711599
bud31	LOC100709859	LOC102081886	LOC102080683	glur2a	rangap1		lnx1	lg15h14orf169	LOC100711601
c1d	LOC100709865	LOC102081907	LOC102080791	gng3	raver2		lox	lg15h1orf131	LOC100711602
c1qbp	LOC100709869	LOC102081951	LOC102080857	gnpda2	rbbp6		lpar3	lg15h2orf72	LOC100711613
calcb	LOC100709892	LOC102082017	LOC102080942	gpc2	rcc1		lpcat4	lg16h2orf76	LOC100711626
calcr	LOC100709915	LOC102082088	LOC102080954	gpr160	relb		lrch2	lg17h11orf98	LOC100711646
camkk1	LOC100709952	LOC102082178	LOC102080991	grem2	reln		lrr1	lg20h20orf24	LOC100711653
ccdc126	LOC100709988	LOC102082214	LOC102081043	grhl3	relt		lsr	lg5h12orf10	LOC100711674
ccdc127	LOC100710070	LOC102082359	LOC102081105	grin2a	rgcc		ly6d	lg5h1orf74	LOC100711693
ccdc130	LOC100710082	LOC102082456	LOC102081162	gsc	rhbdf1		mab21l2	lg7h12orf73	LOC100711768
ccdc14	LOC100710104	LOC102082590	LOC102081220	gsg2	rna70979		maf1	lg8h16orf91	LOC100711794
ccdc153	LOC100710113	LOC102082628	LOC102081239	gtse1	rna70981		mal2	lg8h7orf50	LOC100711812
ccdc171	LOC100710133	LOC102082661	LOC102081410	h6pd	rna70999		mgea5	lg8h8orf33	LOC100711853
ccdc43	LOC100710135	LOC102082670	LOC102081508	haus3	rnf123		mmp9	lgr6	LOC100711890
ccdc47	LOC100710187	LOC102082698	LOC102081585	haus5	rora		mpzl3	lhx6	LOC100711936
ccdc51	LOC100710212	LOC102082920	LOC102081637	hdac9	rpf1		msra	lhx9	LOC100711944
ccdc58	LOC100710219	LOC102082921	LOC102081671	hfm1	rpf2		muc15	lin28b	LOC100711966
ccdc61	LOC100710221	LOC102082942	LOC102081727	hhip	rpl3l		mxd3	lipt2	LOC100711981
ccdc66	LOC100710230	LOC102082964	LOC102081779	hmmr	rrad		mxd4	llph	LOC100711983
ccdc84	LOC100710239	LOC102083085	LOC102081892	hook1	rrp12		mybl1	lmln	LOC100711988
ccna2	LOC100710292	LOC102083097	LOC102081908	hormad1	rsl1d1		mybl2	lmo2	LOC100711990
ccnb1	LOC100710324	LOC102083168	LOC102082074	hoxa5	rsrp1		mybpc2	lonp1	LOC100711997
ccnb3	LOC100710330	LOC102083181	LOC102082093	hoxb9	ryr3		myo5b	lrpprc	LOC100712009
ccnf	LOC100710343	LOC102083182	LOC102082242	hoxd4	samd12		myo7a	lrrc59	LOC100712072
cdan1	LOC100710423	LOC102083237	LOC102082267	hpse2	samd4a		ndufs1	lrrc71	LOC100712080
cdc14a	LOC100710501	LOC102083283	LOC102082290	hsd17b12	samsn1		neil3	lsm7	LOC100712094
cdc20	LOC100710519	LOC102083292	LOC102082298	hsdl1	sdad1		nfil3	lsm8	LOC100712109
cdca2	LOC100710559	LOC102083335	LOC102082412	ift122	sec13		ngef	lyar	LOC100712125
cdca3	LOC100710568	LOC106096475	LOC102082415	ift20	sec24d		otud1	maip1	LOC100712135
cdca8	LOC100710586	LOC106096476	LOC102082462	igsf8	sema7a		p2rx3	mak16	LOC100712137
cdk1	LOC100710592	LOC106096674	LOC102082667	il17rd	serpinf1		pah	manf	LOC100712218
cdk2ap1	LOC100710593	LOC106096745	LOC102082682	incenp	setd7		papln	mapk4	LOC100712231
cdk8	LOC100710598	LOC106096926	LOC102082717	inpp4b	sgk2		paqr5	mars	LOC100712270
cdkn3	LOC100710599	LOC106096978	LOC102082741	insm1	sh3bp2		patj	mars2	LOC100712299
cenpe	LOC100710615	LOC106097019	LOC102082827	intu	sik2		pcdh20	mat2a	LOC100712318
cenpf	LOC100710621	LOC106097188	LOC102082846	iqgap3	slc25a10		pdcd4	matn2	LOC100712328
cenpi	LOC100710635	LOC106097384	LOC102082955	irx2	slc25a29		pde7b	max	LOC100712334
cenpj	LOC100710636	LOC106097667	LOC102083013	isl2	slc25a3		pglyrp2	mcat	LOC100712344
cenpk	LOC100710637	LOC106097703	LOC102083118	islr2	slc25a33		phf24	mdn1	LOC100712358
cenpl	LOC100710645	LOC106097760	LOC102083175	itm2c	slc25a40		pitx2	med18	LOC100712381
cenpn	LOC100710658	LOC106097879	LOC102083188	kcnq4	slc2a10		pkp3	mettl1	LOC100712391
cenpp	LOC100710725	LOC106097887	LOC102083190	kiaa0319l	slc39a1		plekhg6	mettl10	LOC100712416
cenpt	LOC100710775	LOC106098249	LOC102083261	kiaa1324	slc41a1		plekhg7	mettl13	LOC100712433
cep126	LOC100710818	LOC106098326	LOC102083273	kiaa1524	slc6a8		plekhs1	mettl18	LOC100712471
cep135	LOC100710841	LOC106098373	LOC102083291	kif11	sln		pltp	mettl21b	LOC100712479
cep55	LOC100710848	LOC106098405	LOC102083312	kif14	smad9		poc1a	miga1	LOC100712533
cep70	LOC100710865	LOC106098416	LOC106096485	kif15	snrpa		pof1b	mina	LOC102075609
chac2	LOC100710869	LOC106098429	LOC106096678	kif18a	sobp		pparg	mipep	LOC102075671
chchd4	LOC100710881	LOC106098444	LOC106096814	kif1a	socs1		ppl	mlip	LOC102075710
chchd5	LOC100710904	LOC106098446	LOC106096824	kif20a	socs2		prickle3	mmaa	LOC102075778
chga	LOC100710905	LOC106098449	LOC106096863	kif20b	sos1		prlr	mmachc	LOC102075836
chgb	LOC100710958	LOC106098471	LOC106096913	kif22	spata2		prlr2	mmadhc	LOC102075847
cks1b	LOC100710987	LOC106098508	LOC106096959	kif23	spata5		proser2	mmgt1	LOC102075950
cluh	LOC100710993	LOC106098517	LOC106096997	kif4a	srm		prrg4	mocs1	LOC102075951
cmc2	LOC100711049	LOC106098826	LOC106097235	kif5a	srp68		psmb8	mos	LOC102075956
cmpk1	LOC100711149	LOC106098867	LOC106097391	kif5c	sssca1		ptgs2	mphosph10	LOC102075974
cnih1	LOC100711198	LOC106098950	LOC106097445	klhl24	stc2		pth1r	mphosph6	LOC102076029
cntln	LOC100711240	LOC106098994	LOC106097676	knl1	strip2		ptk2b	mpi	LOC102076032
col19a1	LOC100711255	LOC106099006	LOC106097693	kntc1	stxbp5		rab11fip4	mri1	LOC102076135
commd1	LOC100711264	LOC106099040	LOC106097751	lancl2	svil		rab25	mrm1	LOC102076210
comp	LOC100711301	LOC109194149	LOC106097754	lbr	syne1		rassf7	mrm3	LOC102076229
comt	LOC100711315	LOC109194177	LOC106098022	ldlr	synpo2		rbbp8nl	mrpl1	LOC102076312
coq5	LOC100711322	LOC109194191	LOC106098139	lef1	tagap		rbp4	mrpl10	LOC102076326
corin	LOC100711363	LOC109194197	LOC106098145	lg12h9orf142	tarbp1		rhpn2	mrpl11	LOC102076374
cpeb3	LOC100711482	LOC109194201	LOC106098181	lg22h18orf21	tcap		ripk4	mrpl12	LOC102076448
cpne7	LOC100711529	LOC109194209	LOC106098224	lin28b	tead4		rna70999	mrpl13	LOC102076492
cps1	LOC100711537	LOC109194269	LOC106098448	lin7a	tecpr2		rora	mrpl14	LOC102076510
cpt2	LOC100711553	LOC109194272	LOC106098809	lmbr1l	tecr		satb2	mrpl15	LOC102076520
cstf1	LOC100711555	LOC109194293	LOC106098992	lnx1	tesc		scel	mrpl16	LOC102076565
ctdnep1	LOC100711567	LOC109194352	LOC109194192	lrrc42	tet3		2021-09-05	mrpl17	LOC102076616
cth	LOC100711575	LOC109194368	LOC109194193	lrrtm1	thada		sh3d21	mrpl18	LOC102076618
ctns	LOC100711586	LOC109194526	LOC109194222	lsr	thegl		sigirr	mrpl2	LOC102076679
ctu1	LOC100711599	LOC109194528	LOC109194243	lurap1l	tm6sf1		slc2a4	mrpl20	LOC102076685
cuedc2	LOC100711602	LOC109194614	LOC109194303	lyve1	tma16		slc44a4	mrpl21	LOC102076756
cwc25	LOC100711626	LOC109194649	LOC109194338	mab21l1	tmem100		slitrk6	mrpl22	LOC102076796
cyp1a	LOC100711663	LOC109194839	LOC109194373	mab21l2	tmem117		sln	mrpl23	LOC102076832
dars2	LOC100711670	LOC109195058	LOC109194430	mad2l1	tmem125		smc2	mrpl24	LOC102076863
dcps	LOC100711696	LOC109195089	LOC109194509	majin	tmem151b		smoc1	mrpl27	LOC102076942
ddb2	LOC100711726	LOC109195463	LOC109194510	map1b	tmem187		smox	mrpl3	LOC102076961
ddx24	LOC100711768	LOC109195496	LOC109194647	mapk10	tmem70		sncg	mrpl30	LOC102076971
ddx28	LOC100711774	LOC109195518	LOC109194728	mapk8ip2	tnip2		sned1	mrpl32	LOC102076990
ddx52	LOC100711853	LOC109195562	LOC109194832	mastl	tns1		sod3	mrpl33	LOC102076996
denr	LOC100711878	LOC109195575	LOC109194892	matn1	tpst1		sox2	mrpl34	LOC102077025
depdc1	LOC100711883	LOC109195657	LOC109195018	mcm9	tram1		spg20	mrpl37	LOC102077038
depdc1b	LOC100711890	LOC109195666	LOC109195092	mcrip2	trap1		spint1	mrpl38	LOC102077079
depdc4	LOC100711891	LOC109195716	LOC109195175	me2	trib2		spock2	mrpl39	LOC102077098
dfna5	LOC100711981	LOC109195779	LOC109195176	megf6	trim54		sptlc3	mrpl4	LOC102077106
dgcr8	LOC100711983	LOC109195983	LOC109195252	meis2	trim71		st14	mrpl40	LOC102077114
dhfr	LOC100711988	LOC109196370	LOC109195420	melk	trmt13		st8sia5	mrpl42	LOC102077154
dhodh	LOC100711990	LOC109196670	LOC109195448	mettl26	tsr1		stc2	mrpl43	LOC102077162
dhrs12	LOC100711997	LOC109196686	LOC109195775	mfap3l	tstd3		svopl	mrpl46	LOC102077219
dhx30	LOC100712009	LOC109197066	LOC109195783	mfsd2a	ttll7		tat	mrpl47	LOC102077236
dhx32	LOC100712038	LOC109197107	LOC109196028	mis18a	twist1		tbx1	mrpl51	LOC102077254
dhx33	LOC100712080	LOC109197561	LOC109196096	mis18bp1	twistnb		tcf7	mrpl54	LOC102077281
dimt1	LOC100712109	LOC109197660	LOC109196187	mki67	uaca		tfap2a	mrpl55	LOC102077285
dis3	LOC100712112	LOC109198015	LOC109196992	mmp13	ube2ql1		tfap2c	mrpl57	LOC102077300
dlgap5	LOC100712135	LOC109198028	LOC109197416	mmp23b	ubqln4		tmem119	mrps10	LOC102077308
dnaaf1	LOC100712299	LOC109198068	LOC109197453	mmp28	unc45b		tmem154	mrps14	LOC102077314
dnajb13	LOC100712318	LOC109198181	LOC109197530	mmp9	usp1		tmem176b	mrps15	LOC102077449
dnajc15	LOC100712328	LOC109198237	LOC109197629	msra	utp18		tnfaip8l2	mrps16	LOC102077578
dnajc30	LOC100712331	LOC109198714	LOC109199610	mtmr7	utp6		tnk1	mrps17	LOC102077653
dnase2	LOC100712344	LOC109198770	LOC109200021	musk	vapa		tns4	mrps18a	LOC102077694
dnlz	LOC100712370	LOC109199074	LOC109200203	mxd3	wasf3		tra2b	mrps18c	LOC102077708
dohh	LOC100712377	LOC109199357	LOC109200496	mybl1	wdr46		traf3ip2	mrps21	LOC102077712
dolk	LOC100712381	LOC109199841	LOC109201087	mybl2	wdr63		trim54	mrps22	LOC102077738
dph6	LOC100712394	LOC109200667	LOC109201296	myf6	wdr77		trpv4	mrps23	LOC102077756
dpm3	LOC100712416	LOC109200670	LOC109201339	myo15b	wdr89		tspan33	mrps24	LOC102077765
dpp3	LOC100712431	LOC109200871	LOC109201536	myog	wisp1		ttc39a	mrps25	LOC102077767
dtd2	LOC100712433	LOC109200873	LOC109201566	naglu	xirp2		ttpa	mrps26	LOC102077893
dtna	LOC100712435	LOC109200997	LOC109201771	ncapd2	ybey		tyms	mrps27	LOC102077996
dtx3	LOC100712466	LOC109201126	LOC109201864	ncapd3	zbtb21		ubap1l	mrps28	LOC102078012
dusp22	LOC100712471	LOC109201156	LOC109201892	ncapg	zdhhc9		ubb	mrps30	LOC102078098
dusp23	LOC100712479	LOC109201213	LOC109201893	ncapg2	zmynd19		vit	mrps31	LOC102078195
eaf2	LOC100712498	LOC109201242	LOC109201896	ncaph	znrd1		vsig10	mrps34	LOC102078207
ears2	LOC100712512	LOC109201361	LOC109201937	ncaph2	znrf1		vstm5	mrps5	LOC102078258
ebna1bp2	LOC100712528	LOC109201426	LOC109201942	ndc80			wdhd1	mrps6	LOC102078260
ecd	LOC102075609	LOC109201487	LOC109201974	ndrg4			wnt10a	mrps9	LOC102078283
ect2	LOC102075644	LOC109201612	LOC109202011	ndufaf4			wnt6	mrto4	LOC102078312
edem1	LOC102075646	LOC109201894	LOC109202867	necab2			xrcc3	msto1	LOC102078344
efcab7	LOC102075671	LOC109201895	LOC109202923	nectin3			znf750	mterf1	LOC102078418
efhc2	LOC102075778	LOC109201962	LOC109202977	nefh				mterf2	LOC102078510
eftud2	LOC102075784	LOC109201964	LOC109203003	neil3				mterf3	LOC102078523
egfl6	LOC102075793	LOC109201988	LOC109203007	nfil3				mtfr2	LOC102078550
eif1ad	LOC102075836	LOC109202008	LOC109203009	nipa1				mthfd1	LOC102078568
eif2b3	LOC102075883	LOC109202027	LOC109203010	nkd2				mtif3	LOC102078652
emc1	LOC102075956	LOC109202197	LOC109203022	nlrc5				mto1	LOC102078684
emc6	LOC102076029	LOC109202200	LOC109203027	nov				mtpap	LOC102078696
emc8	LOC102076076	LOC109202219	LOC109203215	npdc1				mtr	LOC102078781
emc9	LOC102076199	LOC109202220	LOC109204105	nt5c3a				mtrf1l	LOC102078941
eme1	LOC102076291	LOC109202397	LOC109204140	nthl1				mtx2	LOC102078954
emg1	LOC102076326	LOC109202599	LOC109204211	nuf2				mybbp1a	LOC102078966
eno2	LOC102076445	LOC109202824	LOC109204233	numa1				myf5	LOC102079020
enpp2	LOC102076448	LOC109203253	LOC109204722	nusap1				myo16	LOC102079100
epsti1	LOC102076492	LOC109203256	LOC109204996	orai2				myo19	LOC102079228
ercc1	LOC102076520	LOC109203271	Mb	pah				n6amt1	LOC102079310
ercc4	LOC102076618	LOC109203273	aamdc	pak5				naa25	LOC102079339
ercc6l	LOC102076634	LOC109203635	ackr4	panx3				naa50	LOC102079471
esm1	LOC102076641	LOC109203657	acsbg2	paqr3				nadk2	LOC102079495
espl1	LOC102076652	LOC109203831	acsl4	parpbp				nadsyn1	LOC102079498
exo1	LOC102076678	LOC109203919	acta2	pask				nagk	LOC102079583
exosc2	LOC102076832	LOC109204239	actc1	pbk				nampt	LOC102079624
exosc6	LOC102076978	LOC109204266	actn3	pbx3				nanp	LOC102079671
extl2	LOC102076990	LOC109204454	acvr1	pcgf3				naprt	LOC102079698
fabp3	LOC102076996	LOC109204495	adamts1	pclaf				nars	LOC102079704
fabp7	LOC102077005	LOC109204769	adamts14	pcyt1b				nat10	LOC102079754
fahd1	LOC102077025	LOC109205098	adamts8	penk				nat9	LOC102079784
fam117b	LOC102077059	abcg4	adamts9	pgap1				ncbp1	LOC102079823
fam149b1	LOC102077154	ablim1	adamtsl5	pgghg				ncf1	LOC102079845
fam183a	LOC102077211	abracl	adm	phf24				ncln	LOC102079947
fam206a	LOC102077285	acacb	adprhl1	phospho1				ndor1	LOC102080021
fam207a	LOC102077308	acat2	agmat	pif1				ndufaf3	LOC102080067
fam213b	LOC102077506	acly	agpat4	pigh				ndufaf4	LOC102080140
fam234b	LOC102077578	aco1	ahdc1	plbd2				ndufaf6	LOC102080146
fam3a	LOC102077619	acp6	ak5	plcxd3				ndufaf7	LOC102080178
fam83d	LOC102077649	ada	akap12	pld5				nenf	LOC102080210
fam92a	LOC102077673	adam19	akt1s1	plk1				nepro	LOC102080271
fancd2	LOC102077683	adck1	aldh1l2	plk4				ngrn	LOC102080288
fastkd1	LOC102077694	adgrg2	aldh2	poc1a				nhlrc1	LOC102080300
fastkd2	LOC102077703	adra1d	aldh6a1	pof1b				nhp2	LOC102080340
fastkd5	LOC102077712	aebp2	angpt2	polq				nip7	LOC102080356
fbf1	LOC102077738	agbl5	angptl2	polr2g				nle1	LOC102080361
fbl	LOC102077767	agk	angptl3	ppia				nmd3	LOC102080379
fbxl12	LOC102077873	agr2	angptl7	prlr				nme6	LOC102080393
fbxl15	LOC102077888	agtrap	anks1a	prlr2				nob1	LOC102080396
fbxl6	LOC102077988	ahcy	ano8	prph				noc2l	LOC102080404
fcf1	LOC102077996	ahi1	ansn	psat1				noc4l	LOC102080433
fdft1	LOC102078012	aif1l	antxr2	psph				nol10	LOC102080465
fdx1	LOC102078046	ak4	apbb2	ptchd1				nol12	LOC102080588
fdx1l	LOC102078113	aknad1	arg2	ptprt				nol6	LOC102080803
fdxacb1	LOC102078118	alg12	arhgap21	pttg1				nol7	LOC102080818
fdxr	LOC102078120	alkbh1	arhgap31	pxmp4				nol8	LOC102080862
fgf4	LOC102078195	amigo3	arhgap42	rab3a				nolc1	LOC102080938
fgfbp2	LOC102078207	angptl4	arhgap5	racgap1				nom1	LOC102081008
fitm2	LOC102078260	ank3	arl4d	rad51ap1				nop10	LOC102081043
fkbp2	LOC102078261	ankdd1b	arrdc2	rad54b				nop14	LOC102081046
flad1	LOC102078283	ankrd29	arsb	rad54l				nop2	LOC102081048
flrt3	LOC102078419	ankrd9	asb10	rap1gap2				nop58	LOC102081069
frmpd3	LOC102078435	anks3	asb12	rbbp8nl				nop9	LOC102081150
ftsj1	LOC102078473	anln	asb14	rbp3				npepl1	LOC102081162
g2e3	LOC102078517	anxa3	asb4	reep2				npm3	LOC102081177
galr1	LOC102078635	aoc1	ash1l	renbp				nr1d1	LOC102081231
gar1	LOC102078652	apc2	aspa	rergl				nrros	LOC102081280
gdpd2	LOC102078695	apo14kda	atf3	rhno1				nsfl1c	LOC102081358
gdpgp1	LOC102078696	arf3	atf4	rhpn2				nsun2	LOC102081407
gfer	LOC102078747	arhgef39	atxn1	rims3				nsun3	LOC102081443
gfm2	LOC102078805	arntl	b3gnt2	rtca				nsun4	LOC102081447
ghrhr	LOC102078815	asb5	b3gnt3	sapcd2				nsun5	LOC102081456
gins1	LOC102078846	asic2	b3gnt5	sass6				nt5c3b	LOC102081538
gli1	LOC102078954	aspm	bach2	scarb1				nt5m	LOC102081674
glra1	LOC102078966	aste1	bag3	scrn3				nudc	LOC102081708
glra2	LOC102079030	atad2	bag4	sdk1				nup210	LOC102081727
glt1d1	LOC102079063	atg2b	bcl2	sez6l2				nup37	LOC102081774
gltscr1l	LOC102079120	atp6v1a	bcl2l1	sfrp2				nup88	LOC102081779
gltscr2	LOC102079196	atp6v1e1	bcl6b	sgo1				nup93	LOC102081801
glur2a	LOC102079281	atp8b4	bhlhe40	sgo2				nwd2	LOC102081807
gpam	LOC102079284	azi2	bhlhe41	sh3d19				ogfod1	LOC102081842
gpd1l	LOC102079339	b3gat2	btg1	shcbp1				ogfod2	LOC102081865
gpr148	LOC102079476	baiap3	btg3	ska3				oma1	LOC102081886
gpt	LOC102079486	banf1	cab39	skor2				opa1	LOC102081895
grem2	LOC102079624	bax	cacna1s	slc12a9				opa3	LOC102081897
gria1	LOC102079698	bcl11b	calcoco2	slc16a2				oplah	LOC102081907
grin2a	LOC102079701	bcl6	cald1	slc17a5				otc	LOC102081908
grm1	LOC102079731	bivm	camk1d	slc17a6				ovca2	LOC102081934
grpel1	LOC102079754	bloc1s2	camk2a	slc25a48				oxnad1	LOC102082017
gsg2	LOC102079823	bmf	cap2	slc26a11				p2rx7	LOC102082032
gstcd	LOC102079947	bmp4	capza2	slc2a12				p4ha1	LOC102082086
gtpbp1	LOC102079948	bmper	cav1	slc35c1				pa2g4	LOC102082088
guf1	LOC102079988	bnip3	cav2	slc35f6				pak1ip1	LOC102082093
gypc	LOC102079993	bola3	ccdc80	slc6a11				paqr9	LOC102082176
h6pd	LOC102080021	brca2	ccser1	slc6a20				pars2	LOC102082214
hapln4	LOC102080067	bub1	cd74	slc6a9				pbdc1	LOC102082241
hars	LOC102080114	bub1b	cdc42ep5	smc2				pc	LOC102082267
haus2	LOC102080134	bub3	cdca7	smc4				pcdh10	LOC102082290
hbp1	LOC102080140	c8a	cdh20	smox				pcgf6	LOC102082298
hddc2	LOC102080146	ca14	cdk6	smpd1				pdcd11	LOC102082308
heatr1	LOC102080177	cacna1a	cebpa	smpd3				pdf	LOC102082314
heatr5b	LOC102080222	camkk1	cebpd	smyd2				pdk1	LOC102082324
hgf	LOC102080271	ccdc153	cebpg	snap25				pdp2	LOC102082328
hgh1	LOC102080288	ccdc171	cep85	snap91				pdss1	LOC102082342
hhip	LOC102080300	ccdc39	cers1	sostdc1				pdss2	LOC102082359
hlx	LOC102080315	ccdc61	cers5	sox2				pelo	LOC102082397
hmbs	LOC102080335	ccdc62	chad	sp7				pes1	LOC102082475
hmga2	LOC102080393	ccdc66	chd3	spag5				pfas	LOC102082497
hmmr	LOC102080404	cchcr1	chd8	spc24				pfdn4	LOC102082499
hormad1	LOC102080433	cckar	chpf	spc25				pfkfb3	LOC102082509
hoxa3	LOC102080440	ccna2	chrd	spdl1				pgam5	LOC102082558
hoxa5	LOC102080465	ccnb1	chst15	spint1				pggt1b	LOC102082624
hoxb1	LOC102080532	ccnb3	ciart	sptlc3				pgm	LOC102082667
hoxb8	LOC102080588	ccnf	cinp	sptssb				pgp	LOC102082717
hoxc8	LOC102080648	cdc14a	cish	srgap3				phb	LOC102082729
hoxc9	LOC102080803	cdc20	clcn3	ssbp2				phf5a	LOC102082825
hoxd12	LOC102080835	cdc45	clec11a	sspo				pigo	LOC102082921
hoxd4	LOC102080852	cdc7	clic4	st3gal5				pigu	LOC102082965
hpdl	LOC102080938	cdca2	clip2	st6gal2				pinx1	LOC102082980
hsdl1	LOC102080954	cdca3	clstn1	st8sia5				pitrm1	LOC102083007
hspa9	LOC102080991	cdca5	clu	stard10				pkm	LOC102083034
hspd1	LOC102081008	cdca8	cmip	stbd1				pm20d2	LOC102083097
htr2a	LOC102081043	cdk1	cmtm7	stil				pmpca	LOC102083127
htr6	LOC102081069	cdk2ap1	cnn1	stmn4				pnisr	LOC102083194
hunk	LOC102081105	cdkn2d	cnot4	stoml1				pnkp	LOC102083201
id1	LOC102081162	cdo1	col16a1	stx19				pnpt1	LOC102083216
idh3b	LOC102081177	cdpf1	col1a1	sult4a1				polg2	LOC102083232
ift20	LOC102081282	cenpe	col1a2	swap70				polr1a	LOC102083291
imp4	LOC102081358	cenpf	col23a1	swi5				polr1b	LOC102083325
impdh2	LOC102081407	cenph	col28a1	syn1				polr1c	LOC106096435
incenp	LOC102081434	cenpi	col4a1	syngr3				polr1e	LOC106096483
inip	LOC102081447	cenpj	col4a2	syp				polr2e	LOC106096500
ino80b	LOC102081585	cenpk	col4a6	tacc3				polr2h	LOC106096615
ipmk	LOC102081637	cenpl	col6a1	tbc1d19				polr2k	LOC106096666
iqcd	LOC102081671	cenpm	col6a6	tcp11				polr3a	LOC106096678
irak4	LOC102081683	cenpn	coro6	tctn3				polr3b	LOC106096770
isca1	LOC102081701	cenpo	cpxm2	tecta				polr3d	LOC106096783
jdp2	LOC102081727	cenpp	creb3l1	tenm4				polr3e	LOC106096824
katnbl1	LOC102081777	cenpt	creb3l2	terf1				polr3g	LOC106096863
kbtbd7	LOC102081779	cenpx	creb5	tet2				polr3h	LOC106096919
kcnma1	LOC102081807	cep126	crispld2	tex264				pomt2	LOC106097019
kcnq4	LOC102081842	cep128	ctgf	tfap2a				pop1	LOC106097101
kctd9	LOC102081897	cep135	ctif	tgds				pop4	LOC106098022
kdsr	LOC102081908	cep152	ctnna2	tk1				ppa1	LOC106098110
kiaa1524	LOC102081934	cep164	cyp1b1	tlx2				ppan	LOC106098120
kif11	LOC102082010	cep55	cyr61	tmc3				ppfia4	LOC106098134
kif14	LOC102082074	cep70	cyth3	tmem119				ppid	LOC106098139
kif15	LOC102082093	cep78	cyyr1	tmem145				ppig	LOC106098225
kif18a	LOC102082176	chaf1b	dact1	tmem181				ppih	LOC106098249
kif20a	LOC102082242	chdh	dag1	tmem234				ppil1	LOC106098300
kif22	LOC102082267	chga	dapk3	tmem59l				ppm1e	LOC106098405
kif23	LOC102082290	chgb	dcn	tmem68				ppp1r10	LOC106098470
klhl2	LOC102082298	chtf8	ddah2	tmem87a				ppp1r3b	LOC106098517
knl1	LOC102082308	cirbp	ddit4	tmem8c				ppp5c	LOC106098574
knop1	LOC102082324	cisd2	dennd2a	tnpo1				pprc1	LOC106098809
kxd1	LOC102082328	cks1b	dennd4a	top2a				prkcz	LOC106098811
lamp5	LOC102082342	clip3	deptor	tox				prmt1	LOC106098887
larp4	LOC102082359	clock	dgat2	tp53inp2				prmt3	LOC106099023
lg12h2orf68	LOC102082397	clspn	dlg3	tp73				prmt5	LOC109194165
lg12h5orf34	LOC102082412	cnmd	dlgap2	tpx2				prmt7	LOC109194199
lg12h9orf142	LOC102082415	cntln	dlx5	traf3ip2				prosc	LOC109194209
lg14h11orf57	LOC102082462	cntn1	dmrt2b	trim37				prpf19	LOC109194217
lg15h14orf37	LOC102082497	cntnap1	dnai1	trip12				prpf40a	LOC109194222
lg15h2orf72	LOC102082558	col11a1	dnajb1	trip13				prps1	LOC109194296
lg16h2orf76	LOC102082624	col19a1	dnajb4	trpa1				psma5	LOC109194352
lg17h11orf98	LOC102082667	col9a3	dnajb5	ttc26				psmb2	LOC109194373
lg17h12orf45	LOC102082717	commd1	dnmbp	ttc34				psmc5	LOC109194412
lg17h12orf66	LOC102082741	comt	dock11	ttc39a				psmd1	LOC109194488
lg17h7orf73	LOC102082756	corin	dpt	ttc9b				psmd14	LOC109194528
lg1h16orf87	LOC102082825	cpne7	drp2	ttk				psme3	LOC109194550
lg5h12orf10	LOC102082827	crabp1	dusp1	ttpal				psmg3	LOC109194556
lg5h1orf74	LOC102082846	crh	dusp10	ubap1l				psph	LOC109194614
lg5h3orf18	LOC102082965	csdc2	dusp16	ube2c				ptcd3	LOC109194848
lg7h12orf73	LOC102082980	ctns	dusp5	ubtf				ptger3	LOC109194853
lg7h5orf30	LOC102083013	ctso	dusp6	uchl1				ptges2	LOC109194893
lg8h16orf91	LOC102083118	ctu1	dusp8	unc5c				ptpmt1	LOC109195018
lgr6	LOC102083127	cyp1a	dvl1	vegfd				ptrh1	LOC109195021
lhx1	LOC102083175	dad1	dync1h1	vit				ptrh2	LOC109195044
lhx6	LOC102083188	dchs2	dyrk4	vma21				pudp	LOC109195175
lin28b	LOC102083194	dck	ecel1	wdr31				pum3	LOC109195176
lin37	LOC102083261	dclre1a	ecm2	wdr45				pus1	LOC109195251
lin52	LOC102083265	dclre1c	edil3	wdr54				pusl1	LOC109195548
lin7a	LOC102083291	dcps	egln3	wdr66				pwp1	LOC109195671
lipt2	LOC102083312	dennd2d	egr1	wisp2				pycrl	LOC109195675
litaf	LOC106096470	depdc1	egr3	wnt10a				pym1	LOC109195716
llph	LOC106096485	depdc1b	ehd2	wrap73				rabggta	LOC109195940
lmln	LOC106096500	depdc4	eif4g1	xrcc3				rabggtb	LOC109196634
lpin2	LOC106096596	dffb	eif5a	zbtb18				rabif	LOC109196660
lrp2	LOC106096615	dfna5	eml1	zdhhc7				ranbp1	LOC109196756
lrpprc	LOC106096678	dhcr7	emp1	zfand4				rangap1	LOC109196836
lrrc42	LOC106096814	dhfr	enpp6	zic1				rbbp6	LOC109197035
lsm6	LOC106096824	dhrs3	epha7	znf346				rbm28	LOC109197042
lsm8	LOC106096863	dhx30	ephx2	znf385c				rbm34	LOC109197052
lurap1l	LOC106096919	diaph3	ero1a	znf608				rbm8a	LOC109197059
lyar	LOC106096953	dlgap5	errfi1	znf750				rcc1	LOC109197416
mad2l1	LOC106096959	dll1	eva1b	zswim5				rcl1	LOC109197584
mad2l2	LOC106097101	dlx3	eva1c					rdh13	LOC109197616
maip1	LOC106097235	dna2	ezr					rexo2	LOC109197618
majin	LOC106097389	dnaaf1	f3					rexo4	LOC109197629
malsu1	LOC106097445	dnajb11	fads6					rhag	LOC109197687
manf	LOC106097450	dnajb13	fam107b					rhot2	LOC109198563
mapk4	LOC106097519	dpys	fam120c					riok1	LOC109198987
mars	LOC106097628	dscc1	fam134b					riok2	LOC109199434
mars2	LOC106097693	dtd2	fam135b					rna70982	LOC109199520
mastl	LOC106097950	dtymk	fam180b					rna70992	LOC109199592
matn2	LOC106098022	dusp22	fam198a					rna70993	LOC109200021
mbtps2	LOC106098134	e2f8	fam198b					rnf208	LOC109200056
mcat	LOC106098139	ect2	fam20a					rpf1	LOC109200096
mcm8	LOC106098181	edar	fam46b					rpf2	LOC109200917
mcm9	LOC106098224	edem1	fam46c					rpgr	LOC109201087
mcrip2	LOC106098225	egfl6	fam69c					rpia	LOC109201241
mcts1	LOC106098448	ehf	fat4					rpl7l1	LOC109201242
me2	LOC106098470	elavl2	fblim1					rpn2	LOC109201257
med16	LOC106098617	elavl3	fbln1					rpp38	LOC109201258
med18	LOC106098809	elmod1	fbn1					rrnad1	LOC109201342
megf10	LOC106098811	eme1	fbxl22					rrp12	LOC109201447
melk	LOC106098848	eno2	fbxo40					rrp15	LOC109201495
mesdc2	LOC106098887	enpp2	fbxo9					rrp8	LOC109201580
mettl14	LOC106098993	epsti1	fermt2					rrp9	LOC109201864
mettl17	LOC106099023	ercc1	fgd1					rrs1	LOC109201873
mettl26	LOC109194165	esco2	fgf11					rsl1d1	LOC109201913
mis18a	LOC109194193	espl1	fgf12					rtca	LOC109201929
mis18bp1	LOC109194199	evc	fgf13					rtn4ip1	LOC109201942
mki67	LOC109194203	evc2	fgl2					rwdd1	LOC109201974
mmaa	LOC109194222	evx1	fhl1					rwdd2b	LOC109201983
mmachc	LOC109194303	exo1	fhl2					samhd1	LOC109202200
mmgt1	LOC109194342	exosc5	filip1					sars2	LOC109202219
mocs1	LOC109194373	exosc8	filip1l					sart3	LOC109202221
mocs2	LOC109194412	eya4	fndc1					scamp1	LOC109202823
mogs	LOC109194441	fa2h	fnip1					sdad1	LOC109202867
mphosph10	LOC109194510	fabp3	fosb					sdhaf3	LOC109202923
mpi	LOC109194550	fabp7	fosl1					sec13	LOC109203010
mrm3	LOC109194728	fam117b	fosl2					selenoi	LOC109203215
mrnip	LOC109194848	fam131a	foxn3					sephs1	LOC109203256
mrpl1	LOC109194853	fam149b1	frat2					setd4	LOC109203284
mrpl11	LOC109194892	fam188a	frem3					sf3a3	LOC109203796
mrpl12	LOC109194999	fam213b	frzb					sf3b3	LOC109203883
mrpl13	LOC109195018	fam214a	fsd2					sgk2	LOC109204084
mrpl14	LOC109195175	fam234b	fst					sirt4	LOC109204140
mrpl15	LOC109195176	fam65b	fuk					sirt6	LOC109204231
mrpl16	LOC109195548	fam83b	fzd9					skiv2l2	LOC109204524
mrpl17	LOC109195675	fam83d	g0s2					slc16a2	LOC109204581
mrpl18	LOC109195775	fam92a	gabrd					slc16a6	abca12
mrpl20	LOC109195783	fanci	gadd45b					slc19a2	abca2
mrpl21	LOC109195945	fancl	gadd45g					slc25a12	abhd8
mrpl22	LOC109196028	fastkd5	garem2					slc25a16	abtb1
mrpl24	LOC109196178	faxc	gas2l1					slc25a26	abtb2
mrpl27	LOC109196257	fbf1	gatm					slc25a29	acap1
mrpl33	LOC109196572	fbxl12	ghr					slc25a32	ackr4
mrpl34	LOC109196660	fbxl6	glis2					slc25a38	acot11
mrpl37	LOC109196931	fbxo5	gnal					slc25a40	acp5
mrpl38	LOC109196964	fdx1l	gng2					slc25a47	acsbg2
mrpl40	LOC109196974	fez1	gpnmb					slc33a1	acsl4
mrpl43	LOC109196992	fgf4	gpr146					slc35a4	actc1
mrpl46	LOC109197035	fgfbp2	gpr180					slc35b4	acvr1
mrpl47	LOC109197053	fgfbp3	grb14					slc35f1	acvr1c
mrpl51	LOC109197059	fign	greb1					slc35f2	adamts1
mrpl54	LOC109197416	fignl1	gsk3b					slc45a2	adamts5
mrpl57	LOC109197453	flrt3	gsn					slc6a8	adamts8
mrps10	LOC109197456	frk	gucy1a3					slc6a9	adamts9
mrps15	LOC109197618	fsd1	has2					slco4a1	adamtsl2
mrps16	LOC109197629	fstl4	has3					smarca4	adamtsl5
mrps17	LOC109198100	fuca2	hdac11					smim12	adm
mrps18a	LOC109198563	fzd10	hectd2					smim4	adprhl1
mrps22	LOC109198570	g2e3	heg1					smtnl1	afap1
mrps23	LOC109198741	gabrg2	hes1					smyd5	agmo
mrps24	LOC109198768	galnt12	hey1					snrnp25	agtr1
mrps25	LOC109200021	galr1	hgfac					snrpa	akap12
mrps26	LOC109200125	gdpd2	hhla1					snrpb	ald
mrps27	LOC109200490	gen1	hic1					snrpd1	aldh2
mrps31	LOC109200664	gfap	hif1an					snrpd2	angpt2
mrps34	LOC109201087	gga3	hivep1					snrpd3	angptl7
mterf2	LOC109201199	ghrhr	hivep2					snrpe	ankrd50
mtf2	LOC109201339	gins1	hk1					snrpf	anks1a
mtfmt	LOC109201495	glb1	hmcn2					snu13	ansn
mtfp1	LOC109201497	gli1	hsd17b3					sox7	anxa1
mtfr2	LOC109201572	glra2	hsd3b7					spata5	ap5s1
mtif3	LOC109201864	glt1d1	hsf2					spg21	apbb1ip
mto1	LOC109201868	gltscr1l	hspb1					spred3	arhgap29
mtpap	LOC109201892	glur2a	hspb7					spryd4	arhgef28
mtr	LOC109201893	gm2a	hspb8					srd5a1	arid5b
mtrf1l	LOC109201896	gmds	ier2					srfbp1	arl4a
mtx2	LOC109201937	gng3	iffo2					srm	arl4d
mycbp	LOC109201942	gpc2	ifrd1					srp14	arntl
myf5	LOC109201974	gpr141	igf2bp3					srp68	arrdc2
myo16	LOC109202011	gpsm2	igfbp4					srp9	arsb
myo19	LOC109202053	gpx4	igsf10					srprb	asb14
myrf	LOC109202209	gramd1b	igsf11					srrt	asb15
mysm1	LOC109202221	grem2	inafm2					ssb	asb5
naprt	LOC109202792	grhl1	insc					sssca1	atf3
nars	LOC109202826	grhl3	insig1					ssu72	atp10b
nat10	LOC109202867	gria1	ip6k2					stard7	atp8b1
nat8l	LOC109202923	gria2	iqsec1					stip1	atp8b4
ncapd2	LOC109202992	grik2	irs2					stoml2	atp9a
ncapd3	LOC109203010	grin2a	irx5					strap	barx2
ncapg	LOC109203215	gsc	itga2b					sumf2	bbs9
ncapg2	LOC109203537	gsg2	itga4					surf6	bcan
ncaph	LOC109203789	gsr	itga9					tada3	bcl2l11
ncaph2	LOC109203796	gtpbp1	itgb5					taf1c	bcorl1
ndc80	LOC109203836	gtpbp2	itgb8					tarbp1	bglap
ndor1	LOC109204140	gtse1	itih5					tars	bgn
ndufaf3	LOC109204141	h6pd	itprip					tbl2	bhlha9
ndufaf4	LOC109204210	hace1	jmjd6					tbl3	bhlhe40
nefh	LOC109204211	haus1	jph2					tbrg4	bmp2
nefl	LOC109204524	haus3	jund					tefm	bmper
nek2	LOC109204581	haus4	kank3					tekt3	bspry
nell2	LOC109204722	haus5	kbtbd11					tfb2m	btg1
nfs1	Mb	haus6	kcnab1					thada	ca6
nfyc	aamdc	hbp1	kcnc2					thoc3	ca8
ngrn	abra	hhip	kcnc4					thoc5	camk1d
nhlrc1	abtb2	hirip3	kcne4					thsd1	camk4
nipa1	acap1	hmga2	kcnk1					thumpd1	capn9
nlrc5	ackr4	hmmr	kcnk3					thumpd3	card14
nme3	acsbg2	hook1	kctd15					timm10	cav2
nol6	acsl4	hormad1	kctd4					timm10b	cbx7
nol8	acta2	hoxa5	kdelr3					timm13	ccbe1
nop58	actc1	hoxb8	kdm6b					timm17a	ccdc39
npl	actn1	hoxc9	kdm7a					timm22	ccne1
nrf1	actn3	hoxd4	kdr					timm23	cd109
nsun4	acvr1	hoxd9	kiaa1644					timm50	cdc42ep3
nsun5	acvr1c	hpdl	kif1b					timm8a	cdh20
nt5m	adamts1	hpse2	kifc3					timm8b	cdk19
nthl1	adamts8	hsdl1	klf12					tma16	cdkl5
nudt2	adamts9	htr3b	klf15					tmem147	cdyl2
nudt5	adamtsl5	id1	klf4					tmem161a	cebpa
nudt7	adm	idh1	klf6					tmem161b	cebpd
nuf2	adprhl1	ifitm5	klf7					tmem177	cemip
numa1	agmat	ift122	klf9					tmem186	chad
nusap1	agmo	impdh2	klhl21					tmem187	chdh
nwd2	agpat4	incenp	klhl34					tmem209	chrd
oma1	ahdc1	inip	klhl41					tmem236	chst15
opa3	akap12	insm1	kpna2					tmem255a	chst3
orai1	akt1s1	intu	ky					tmem261	cish
orai2	alas1	iqce	lama2					tmem41b	clock
ostm1	ald	iqgap3	lama3					tmem53	cmbl
otc	aldh2	irak4	lamc1					tmem63b	cnmd
ovca2	aldh6a1	irf7	larp1					tmem70	col10a1
oxnad1	angpt1	isl2	larp4b					tmem97	col11a1
p2rx7	angpt2	islr2	lats2					toe1	col1a1
pa2g4	angptl2	itpka	lbh					tomm22	col5a3
pak1ip1	angptl7	jmjd8	ldlrad4					tomm6	col7a1
pak5	anks1a	katnal2	lepr					tomm7	coro2a
panx3	ano8	katnbl1	letm1					tomm70	cpne8
paqr3	ansn	kbtbd7	lg10h21orf91					tp53i3	crabp1
paqr9	antxr2	kcnma1	lg16h21orf62					tpk1	creb3l1
parp6	anxa1	kcnq4	lg19h15orf52					trap1	creb5
pask	apbb1ip	kiaa1524	lg1h15orf48					trim32	crispld1
pax1	arap2	kiaa1841	lg22h6orf62					trim71	crtc1
pbk	arg2	kif11	lg4h16orf89					trmt1	cspg5
pc	arhgap29	kif14	lg6h17orf58					trmt112	ctgf
pcdh10	arhgap42	kif15	lg7h11orf96					trmt2a	cttnbp2
pcdh17	arhgap5	kif18a	lg7h12orf75					trmt61a	cxadr
pcgf6	arhgef3	kif1a	lg7h15orf65					trmt61b	cxcr4
pcp4	arl4d	kif20a	lg8h7orf62					trmu	cyr61
pcyt1b	arrdc1	kif20b	lhfpl2					trnt1	cyth3
pdcd11	arrdc2	kif22	limd1					trub1	cytl1
pdcd7	arsb	kif23	lingo3					trub2	daam2
pde1b	arvcf	kif27	lix1					tsen15	dapk2
pdf	arx	kif3b	lmcd1					tsen2	dapk3
pdss1	asb10	kif3c	lmna					tsfm	ddit4
pdxp	asb12	kif4a	lmod2					tsn	dennd2a
penk	asb14	kif5c	lonrf1					tsr1	dennd2c
pes1	asb15	klhdc3	lonrf2					tsr2	dennd2d
pet100	atf3	klhl2	lrrc30					tstd3	dennd4a
pfas	atf4	klhl24	lrrc8d					ttc27	dgat2
pfdn4	atp10b	knl1	ltbp3					ttll7	dio1
pgap1	atp8b4	kntc1	lum					tufm	dlgap1
pgls	atxn1	ksr2	luzp1					tut1	dlx3
pgp	avpi1	lacc1	macrod1					twistnb	dlx5
phf5a	b3gnt2	lamp5	mafk					twnk	dmrt2
phospho1	b3gnt3	lbr	magi2					txn2	dnai1
pigbos1	b3gnt9	lg10hxorf57	mamdc2					txndc12	dnajb1
pigf	bach2	lg12h5orf34	maml2					tysnd1	dnm1
pigh	bag3	lg12h9orf142	maml3					ubac2	dock11
pigl	bcan	lg12h9orf64	map3k15					uckl1	dsp
pigo	bcl2	lg14h3orf33	map4					uprt	dusp1
pigp	bcl2l1	lg16h2orf76	mapk6					urb1	dusp26
pigv	bcl6b	lg18h2orf82	marveld1					urb2	dusp8
pik3ip1	bcorl1	lg19h14orf28	mat2a					urm1	dyrk4
pin1	bglap	lg23h19orf44	mboat1					usp10	edaradd
pitrm1	bgn	lg3bh4orf48	mcm2					usp14	efna1
pla2g7	bhlhe40	lg4h17orf75	mcm4					usp16	egr1
plcxd3	btg1	lg5h1orf159	mcm5					uspl1	egr3
plekha8	cab39	lg5h3orf18	mcm6					utp15	ehf
plekhm1	cacna1s	lg7h16orf70	med26					utp18	elmsan1
plk1	calcoco2	lgr6	mef2a					utp20	elovl7
plk4	cald1	lhx1	meox2					utp23	eml2
plod2	camk1d	lhx6	mettl11b					utp3	emp1
pnpt1	capn9	lin28b	mfhas1					utp4	endov
poc5	card14	lin37	mfsd2a					utp6	enpep
pold4	cav1	lin52	midn					vars	enpp5
polq	cav2	lin7a	mkl1					vat1l	entpd3
polr1c	cbx1	litaf	mknk2					wars2	epcam
polr1e	cbx7	lmbr1l	mlf1					wbscr17	epha3
polr2e	ccdc39	loxhd1	mlh1					wbscr22	epha7
polr2g	ccne1	lpin2	mllt11					wdr12	ephb3
polr2h	cd74	lrpap1	mmd					wdr3	eps8l2
polr3a	cdc42ep3	lrrc42	mmel1					wdr36	epx
polr3d	cdc42ep4	lrrc56	mmp16					wdr43	esco2
polr3g	cdc42ep5	lrrc7	mmp19					wdr46	esrp1
polr3h	cdca7	lrrtm1	mmrn2					wdr53	esrra
pomt2	cebpa	lsr	mn1					wdr55	evpl
pop1	cebpd	lurap1l	mnt					wdr6	ezr
ppa1	cebpg	ly6d	mob2					wdr74	fa2h
ppig	cers1	mab21l2	mov10l1					wdr75	fads6
ppih	cfap46	mad2l1	mpnd					wdr76	fah
ppil1	chad	maf1	mras					wdr77	fam110c
ppp1r3b	chd3	mak	mrm1					wdr89	fam118b
ppp5c	chrd	manf	mtcl1					xk	fam120b
prelid1	chst11	map1b	mtnr1a					xpnpep3	fam135b
prkag1	chst15	map3k12	mttp					xpo5	fam167a
prmt5	ciita	mapk10	mybpc1					xrcc6	fam180b
prmt7	cish	mapk8ip2	mybpc2					yae1d1	fam214b
prpf38a	clcn3	mastl	mybpc3					yars	fam83b
psat1	clec11a	mcm8	myc					yars2	fam83h
psma3	clic4	mcm9	mylpf					ybey	fat2
psma4	clip4	mcrip2	myo18b					yif1b	fat4
psma5	clu	me2	myo1e					yme1l1	fbln1
psmb1	cnp	med20	myoc					zbtb24	fbxl22
psmb2	col1a1	melk	myom1					zc3hc1	fbxo40
psmd13	col1a2	mettl26	myoz1					zmpste24	fbxo41
psmd14	col6a1	mfap3l	nab1					znf593	fem1c
psmg3	col6a6	mgea5	nat16					znf622	fermt1
psmg4	col7a1	mis12	ncor1					znrd1	fgf7
psph	coro1c	mis18a	ndfip2						fgfr2
ptcd2	coro6	mis18bp1	neb						fgl2
ptcd3	cpb1	mki67	nedd9						fhl1
ptchd1	cpxm2	mks1	neurl2						fhl2
ptger3	creb3l1	mlc1	nfatc2						fhl3
ptprt	creb3l2	mlycd	nfe2l1						filip1l
ptrh1	ctbp2	mmp28	nfe2l2						flt4
pttg1	ctgf	mms22l	nfia						fosb
pudp	cxcr4	mocs2	nfkbie						fosl1
pum3	cyp1b1	mpp3	nmbr						fosl2
pus1	cyr61	mrnip	nmrk2						foxo1
pus10	cyth3	mrpl14	npnt						foxp1
pwp1	daam2	mrpl51	nr1d1						frk
pxmp4	dact1	mrps10	nr1d2						frmd3
qtrt1	dapk3	mrps34	nr3c1						frmd4b
rabggta	dcaf6	msc	nr3c2						frzb
rabggtb	dcn	msra	nr4a2						fto
racgap1	ddah2	mtbp	nr4a3						g0s2
ranbp1	ddit4	mtf2	nrap						gabrd
rbm26	ddit4l	mtfr1	ntng1						gadd45b
rbm34	ddx21	mtfr2	nuak1						gadd45g
rbp3	dennd2a	muc15	obsl1						gadl1
rcc1	dennd4a	mxd3	oc90						galns
rcn1	dgat2	mxd4	odc1						gapdh
rdh13	dhx58	myb	olfm2						gas2
rergl	dlgap2	mybl1	ostn						gas2l1
rexo2	dll4	mybl2	otor						gcgr
rexo4	dlx3	myf5	otud1						gda
rhag	dlx5	myf6	p4ha1						gdf5
rhno1	dmrt2b	myo16	pag1						gdpd5
rhot2	dnai1	myo5c	papd5						ghr
rhpn1	dnajb1	myrf	paqr8						ghr1
ric3	dnajb4	mysm1	park7						gipc2
ring1	dnajb5	nat8l	pcdh19						gjd4
riok2	dock11	ncapd2	pcolce2						gldc
rmnd1	dok6	ncapd3	pcsk9						gpd1
rna70982	dpt	ncapg	pdc						gpr153
rna70992	drp2	ncapg2	pdcd2l						gpr160
rna70993	dsp	ncaph	pde1a						gpr34
rnaseh2a	dusp1	ncaph2	pde4d						gpr4
rnaseh2b	dusp10	ndc80	pdgfd						gprc5a
rnf181	dusp16	ndrg4	pdgfrb						grasp
rnf34	dusp27	ndufaf4	pdlim1						grb14
rnmt	dusp5	nefh	pdlim3						greb1l
rpa3	dusp6	nefl	pdlim4						grhl1
rpf2	dusp8	nefm	pdlim5						grhl3
rpgr	dvl1	neil3	pea15						gsta
rpl7l1	dyrk4	nek10	peak1						gucy1a3
rpp21	ecm2	nek2	pebp4						haao
rps19bp1	eepd1	nfil3	perm1						has2
rrnad1	efna1	nipa1	pfkfb3						has3
rrp12	efr3a	nkd2	pgm2l1						hdac11
rrp9	egln3	nlrc5	phf20						hdac9
rrs1	egr1	nmnat2	phlda2						hey1
rsl1d1	egr3	notum	phldb1						hgd
rtca	ehd2	npdc1	pi15						hpgd
rwdd1	elovl7	npl	pik3r1						hsd17b12
sall2	eml1	nsl1	pink1						hsd17b3
sall3	eml3	nsmce1	pitpnc1						ier2
samhd1	emp1	nt5c3a	piwil1						iffo2
sars2	epha7	nt5m	pkdcc						ift172
sdccag8	ephx2	nthl1	plcd3						igfbp2
sdhaf2	epo	nudt14	plekhh2						igfbp4
sdhaf3	ercc5	nudt5	plekhh3						igsf10
sdk1	ero1a	nuf2	plk2						igsf8
selenof	eva1b	numa1	pln						ikzf2
selenoh	evpl	nusap1	plxnd1						il17rb
selenoi	eya1	nwd2	pmp22						il17rel
selenoo	ezr	orai2	podn						il34
serpind1	fads6	oscp1	podxl						inafm2
sez6l	fam107b	ostm1	popdc2						inpp4b
sez6l2	fam110c	p2rx3	ppat						ip6k2
sf3b5	fam134b	pah	ppm1l						iqgap3
sfi1	fam135b	pak5	ppp1r14c						irf6
sgo1	fam167a	panx3	ppp1r27						irs2
sgo2	fam180b	paqr9	ppp1r3c						irx2
sh3d19	fam214b	parpbp	ppp1r3g						irx3
sike1	fam46b	pask	ppp2ca						irx5
simc1	fam46c	pax1	pprc1						ism1
sirt4	fam65a	pax9	pptc7						itga11
sirt6	fam83h	pbk	prdm5						itga2
ska3	fat4	pclaf	prelp						itga4
slc16a2	fblim1	pcmtd1	prex2						itgb4
slc16a6	fbln1	pcp4	prkaca						itpr3
slc17a5	fbxl22	pcsk2	prkd3						itprip
slc19a2	fbxo40	pcyt1b	prox1						jade2
slc1a2	fbxo41	pdcd4	prps1						jag1
slc1a4	fbxo9	pde1b	prr18						jund
slc22a16	fem1c	pde7b	prss35						kbtbd11
slc22a18	fgf11	pdk4	ptgfr						kbtbd12
slc25a16	fgf12	pdss1	ptgir						kbtbd3
slc25a32	fgl2	penk	ptpn13						kcnc4
slc25a47	fhl1	pgap1	ptpn2						kcnk1
slc25a48	fhl2	phyhd1	ptpn5						kcnk3
slc32a1	fhl3	pibf1	ptprb						kctd15
slc33a1	filip1	piezo2	ptx3						kctd4
slc35a4	filip1l	pif1	pxdc1						kdf1
slc35b4	fkbp4	pigbos1	pxdn						kdm7a
slc35c1	fndc1	pigh	qser1						kiaa0825
slc35e2b	fndc9	pigl	rad9b						kiaa1257
slc37a3	fnip1	pigo	rapgef1						klf15
slc37a4	fosb	pigp	rasa1						klf2
slc6a1	fosl1	pik3ip1	rasgef1b						klf4
slc6a11	fosl2	pkmyt1	rasgef1c						klf6
slc6a20	foxn3	pla2g7	rasip1						klf9
slc6a5	frmd6	plcxd3	rasl11b						klhl24
slc6a9	frzb	pld3	rassf1						klhl34
slco5a1	fsd2	plekha8	relb						klhl41
smarcad1	fst	plekhg6	rell1						kntc1
smim12	fto	plk1	reln						krt222
smim15	fuk	plk4	relt						lama3
smim4	fzd9	poc1a	rftn2						lamp1
smpd1	g0s2	pof1b	rgcc						lancl2
smyd5	gabrd	polq	rgl1						ldlr
snapc1	gadd45b	polr2g	rgs11						ldlrad3
snapc3	gadd45g	ppia	rgs7						ldlrad4
snrnp25	gadl1	ppih	rhbdf1						lg11h14orf93
snrpa	gapdh	ppm1k	rhob						lg14h3orf52
snrpd1	gas2	prelid1	rhobtb2						lg19h14orf28
snrpd2	gas2l1	prickle3	rims2						lg6h17orf58
snrpd3	gcgr	prim1	rin2						lg7h11orf96
snrpe	gda	prim2	rna70979						lgsn
snrpf	gdf5	primpol	rna70981						lhfpl2
snu13	ghr	prlr2	rnf123						lhx8
sox11	gipc2	proser3	rnf144a						limk2
spag5	gldc	prpf38a	rnf19b						lingo1
spc24	glt8d1	prph	rnf207						lmbrd1
spc25	gng2	prrg4	rnf223						lmcd1
spcs2	gpd1	psat1	ror1						lnx1
spdl1	gpr146	psmc3ip	rpl3l						lox
spred3	gpr180	psmd5	rps6ka3						lpar3
spryd4	gpr183	psph	rrad						lpcat4
srd5a1	gpr4	pth1r	rspo1						lrr1
srd5a3	gpr75	ptprt	rsrp1						lsr
srm	gprc5a	pts	runx1t1						lum
ssbp1	gramd4	pttg1	runx3						luzp1
sspo	grasp	pxmp4	rxra						lxn
st18	grb14	rab3c	ryr3						ly6d
st3gal5	greb1	racgap1	sacs						lyve1
stard7	gsn	rad51	samd11						lztfl1
stbd1	gsta	rad51ap1	samd12						mab21l1
stil	gucy1a3	rad54b	samd4a						macc1
stoml2	gucy1b3	rad54l	scrn2						mafk
sub1	has2	rap1gap2	sec24d						mal2
suox	has3	rassf5	sema3c						malrd1
syngr3	hdac11	rbbp8	sema5b						mamdc2
tacc3	hdac9	rbbp8nl	sema7a						mapk8ip3
taf10	hectd2	rbp4	serpine1						matn1
taf11	hes1	recql4	sertad1						mbd4
tars	hey1	reep2	sertad2						mbnl1
tbc1d13	hhla1	reps2	setd7						mboat1
tbc1d22b	hic1	rergl	sgk2						mdk
tbl2	hip1r	rfc4	sh3bp2						me1
tbl3	hivep1	rfx3	sh3kbp1						mef2a
tbpl1	hivep2	rhno1	shroom4						megf6
tbrg4	hk1	rhpn1	sik2						meis2
tcp11	hsd17b3	rims3	ski						mep1b
tefm	hsd3b7	rna70993	skil						mfap3
tekt3	hspb1	rnaseh2b	slain2						mfhas1
tfb2m	hspb8	rnf212b	slc12a4						mfsd2a
tgds	htra1	rpa3	slc16a9						mfsd6
thg1l	hykk	rsph10b	slc17a9						mgp
thoc3	ier2	rtca	slc1a5						mlf1
thoc5	iffo2	sall2	slc25a10						mmp13
timm10	igfbp2	sall3	slc25a33						mmp23b
timm10b	igfbp4	sapcd2	slc25a43						mmp28
timm13	igsf10	sass6	slc26a2						mmp9
timm22	igsf21	scg5	slc2a10						mn1
timm23	il17rel	scin	slc39a1						mnt
timm29	il34	scn1b	slc41a1						mppe1
timm8a	inafm2	sdccag8	slc43a1						mpz
timm8b	insc	sdhaf2	slc6a8						mpzl3
tiprl	ip6k2	sdk1	slc8a3						mrc1
tma16	iqsec1	selenoh	slco2a1						msmo1
tmc3	irf6	selenoi	slk						msra
tmem141	irs2	sez6l2	sln						mtmr7
tmem147	irx2	sfi1	smad1						muc15
tmem161a	irx3	sfxn5	smad9						mxd3
tmem161b	irx5	sgo1	smoc2						mybpc1
tmem184c	ism1	sgo2	smpdl3b						mybpc2
tmem186	itga11	sigirr	snx29						myo15a
tmem221	itga2	ska1	sobp						myo15b
tmem236	itga4	ska3	socs2						myo1e
tmem255a	itgb4	slc12a9	socs3						myo5b
tmem261	itgb5	slc16a2	socs5						myrip
tmem41b	itgb8	slc17a5	sowahd						nckap5l
tmem53	itih5	slc17a6	sox17						ncor1
tmem63b	itprip	slc19a2	sp4						ndufs1
tmem64	jade2	slc1a2	spag1						nedd4
tmem67	jmjd6	slc22a23	sparc						neil3
tmem68	jph2	slc24a2	spast						net1
tmem86a	jund	slc25a47	spata2						nfatc2
tmem87b	kank1	slc25a48	specc1l						nfil3
tmem8c	kank3	slc26a11	spred1						ngef
tmem97	kbtbd11	slc27a6	spry1						nhs
tmtc4	kbtbd12	slc2a4	sptlc2						nin
tmx2	kbtbd3	slc32a1	srebf2						npdc1
tnpo1	kcnc2	slc35c1	srpx2						nr1d2
tomm22	kcnc4	slc35e2b	st6galnac5						nr1i2
tomm6	kcne4	slc37a3	stat3						nr3c1
tomm7	kcnk1	slc38a6	stau2						nr3c2
top2a	kcnk3	slc39a12	stc2						nr4a2
tor2a	kctd15	slc44a4	steap4						nr4a3
tp53i3	kctd4	slc46a1	stk11						nrxn1
tph1	kdelr3	slc6a1	stk38l						nt5c3a
tpx2	kdm6b	slc6a11	stpg2						ntng1
traip	kdm7a	slc6a20	stx2						nuak1
trim32	kdr	slc6a9	susd6						nxnl2
trip12	kiaa1257	slc7a14	svep1						odc1
trmt1	kifc3	slco5a1	svil						opn5
trmt10c	klf15	smc2	syne1						osbpl6
trmt112	klf2	smim12	synpo2						osr2
trmt61a	klf3	smox	sytl3						otor
trmu	klf4	smpdl3a	tacc1						otud1
trub2	klf6	smyd2	taf1c						p2ry2
tsfm	klf7	snap25	tagap						pah
tsn	klf9	snap91	tarbp1						paip2
tsr2	klhl21	snapc1	tbc1d4						papln
tsta3	klhl34	sox2	tbcd						park7
ttc27	klhl41	sp7	tbx21						patj
ttc34	kpna3	spag5	tc2n						pawr
ttk	krt222	spc24	tcap						pbld
twnk	ky	spc25	tecr						pcdh19
txndc12	lama3	spcs2	tef						pcdh20
txnl4b	lamp1	spdef	tesc						pdc
tysnd1	lbh	spdl1	tgfbi						pde1a
uba5	ldlrad4	spred3	thbs1a						pde5a
ubac2	lepr	sptbn4	thbs1b						pdgfc
ube2c	letm1	sptlc3	thbs2						pdlim1
ube2t	lg10h21orf91	sptssb	thbs3						pdlim3
ubp1	lg16h21orf62	srrm3	tiam2						pdlim4
unc79	lg1h15orf48	srsf5	timp2						pebp4
unc80	lg22h6orf62	ssbp2	tinagl1						pex7
urb1	lg6h17orf58	sspo	tiparp						pfk
uri1	lg7h11orf96	st8sia5	tm6sf1						pgk1
urm1	lg7h12orf75	stambpl1	tmcc3						pgm1
usp49	lhfpl2	stard5	tmem100						phf24
uspl1	lhx8	stbd1	tmem117						pik3r1
utp20	lima1	stil	tmem240						pitx2
utp23	limd1	stmn4	tmod4						pkdcc
utp3	lingo3	stx1b	tnfaip8l3						pkp3
vamp1	lmcd1	sult4a1	tnfrsf12a						plcd1
vegfd	lmna	syn1	tnfrsf1a						plekha6
vill	lmod2	syn3	tnfrsf21						plekhg5
vrk1	lpcat4	syngr2	tnfsf12						plekhg6
vwa9	lrr1	syngr3	tnip2						plekhg7
wdr3	lrrc30	syp	tnk2						plekhs1
wdr31	lrrc66	syt1	tnmd						pltp
wdr55	lrrc8d	syt4	tns1						plxdc2
wdr6	ltbp3	tacc3	tpst1						pof1b
wdr66	lum	taf10	trib2						pparg
wdr77	luzp1	tbc1d19	trim2						ppl
wdr89	lyve1	tbkbp1	trim54						ppm1d
wdr92	mafk	tbl2	trpc4ap						ppp1r14c
xk	magi2	tbpl1	trrap						ppp1r1a
xpa	mamdc2	tcp11	tshz2						ppp1r27
xpnpep1	map2k1	terf1	tspan4						pptc7
xpnpep3	map3k15	tet2	ttc28						prickle2
xpo5	map4	tfap2a	tuft1						prkd3
xrcc6	mapk6	tgds	twist1						prlr
yae1d1	mblac2	ticrr	tyrp1						prlr2
yars2	mbnl1	timm10	uaca						proser2
ybey	mboat1	tipin	uap1						prox1
yeats4	mcm2	tk1	ube2ql1						prr18
yjefn3	mcm5	tlx2	ucma						prrg4
zbtb16	mecp2	tmc3	ugdh						prrt4
zcchc10	mef2a	tmco3	ulk2						prss35
zdhhc12	meox2	tmem107	usp13						ptges
zdhhc13	mep1b	tmem119	usp42						ptgir
zdhhc15	metrn	tmem145	vapa						ptgs2
zdhhc7	mettl11b	tmem161b	vasp						ptk2b
zfand4	mfhas1	tmem179	vcam1						rab11fip4
zic1	mfsd2a	tmem184c	vcl						rab25
zmpste24	mfsd6	tmem221	vegfc						rab3a
zmynd11	mical2	tmem255a	vopp1						rapgefl1
znf217	midn	tmem35a	wdfy4						rasl11b
znf346	mkl1	tmem63b	wisp1						rassf7
znf385c	mknk2	tmem67	wnk4						rassf9
znrd1	mkrn1	tmem68	wnt2b						rbbp8nl
zswim5	mlf1	tmem86a	wsb2						rcan3
zwilch	mllt11	tnk1	xirp2						renbp
	mmd	tnpo1	xpnpep2						rgl1
	mmel1	top2a	xylt1						rhob
	mmrn2	tox	zbtb21						rhpn2
	mn1	tp53i3	zbtb38						rims2
	mnt	tpd52l1	zbtb46						ripk4
	mpnd	tph1	zc3h12d						rnf19b
	mpp7	tpx2	zdhhc8						rnf207
	mppe1	tra2b	zeb1						robo3
	mpz	traf3ip2	zfpm1						rp2
	mras	traip	zfyve28						rph3a
	mrc1	trappc13	zhx2						rpl3l
	msmo1	trip13	zmat4						rtn1
	mtcl1	trmt61a	zmynd19						runx3
	mtmr4	trpv4	znf106						satb2
	mtnr1a	ttc39a	znf385b						sbspon
	mttp	ttc9b	znf469						scaper
	mtus1	ttk	znf536						scel
	mxd1	ttyh1	znrf1						scube3
	mybpc1	tubg1	zswim6						sdk2
	mybpc2	twf1							sema3a
	myc	tysnd1							sema3f
	mylpf	ube2c							2021-09-05
	myo15a	ube2t							serpine1
	myo18b	ubp1							sfrp2
	myo1d	uchl1							sfrp5
	myoc	unc13a							sgk1
	myocd	unc79							sh3bp5
	myoz1	unc80							sh3yl1
	myt1l	unkl							she
	nab1	uri1							sipa1l3
	ncam2	urm1							skil
	nckipsd	vamp1							slc12a4
	ncor1	vegfd							slc1a5
	neb	vrk1							slc35d1
	nedd4l	vsig10							slc7a5
	nedd9	vstm5							slco2a1
	net1	vwa9							slco2b1
	nfatc2	wbscr17							slitrk6
	nfatc4	wdr31							sln
	nfe2l2	wnt10a							smoc1
	nfia	wrap73							smpdl3b
	nfkbia	xk							sncg
	ngef	xrcc3							snx33
	nmrk2	xrcc6							socs2
	npnt	yjefn3							socs3
	nr1d2	zbtb16							sod3
	nr3c1	zdhhc12							sowahd
	nr3c2	zfand4							sox17
	nr4a2	zic1							sox2
	nr4a3	zic3							spg11
	nrap	zmiz2							spint1
	nrm	zmynd11							spock2
	nrxn1	znf217							srpx2
	ntng1	znf362							st14
	nuak1	znf385c							st8sia5
	numb	znf750							stab1
	nxnl2	zswim5							stab2
	nxph4	zwilch							stau2
	obsl1								stc2
	oc90								steap4
	odc1								stx2
	olfml2a								svopl
	osr2								synpo
	otor								sytl3
	otud1								tat
	p2rx5								tbc1d2b
	p4ha1								tbx1
	pag1								tc2n
	paip2								tcf7
	palld								tex264
	paqr5								tfap2a
	paqr8								tfap2c
	park7								tfpi2
	patj								thbs1b
	pawr								thy1
	pbld								tlcd1
	pcdh19								tm6sf1
	pcdh20								tmeff2
	pcgf5								tmem119
	pdc								tmem136
	pde1a								tmem176b
	pde4d								tmem260
	pdgfc								tmem55a
	pdgfd								tnfrsf12a
	pdlim1								tnk1
	pdlim3								tnmd
	pdlim4								tns4
	pdlim5								tp53inp1
	pea15								tp73
	peak1								tpi
	pebp4								tprn
	perm1								traf3ip2
	pfk								traf4
	pgk1								treh
	pglyrp2								trim44
	pgm1								trim54
	pgm2l1								trpa1
	phlda2								trpv4
	pi15								tshz2
	pik3r1								tspan33
	pik3r5								ttpa
	pink1								tuft1
	pitpnc1								ubald2
	pitx2								ubap1l
	piwil1								uchl1
	pkdcc								ucma
	pkp3								ugdh
	plcd1								unc5c
	plcd3								usp28
	plekhg5								usp53
	plekhg7								vav3
	plekhh2								vcam1
	plekhh3								vit
	plekhs1								vsig10
	plk2								vwa2
	pln								wisp1
	pltp								wnk2
	plxdc2								wnt10a
	plxnd1								wnt11
	pmp22								wnt6
	podn								xylt1
	popdc2								zbtb7c
	pparg								zc3h12d
	ppic								zfhx4
	ppm1d								zfpm1
	ppp1r14c								znf385b
	ppp1r1a								znf385d
	ppp1r27								znf608
	ppp1r3c								znf703
	ppp1r3g								znf750
	ppp2ca								zswim6
	pptc7
	prdm5
	prkaca
	prkch
	prkd3
	proser2
	prox1
	prr18
	prss35
	ptges
	ptgfr
	ptgfrn
	ptgir
	ptgs2
	pth
	ptp4a2
	ptpn13
	ptpn5
	ptx3
	pwwp2a
	pxdc1
	rad9b
	rara
	rasgef1b
	rasgef1c
	rasip1
	rasl11b
	rassf7
	raver2
	relb
	rell1
	reln
	rftn2
	rfx1
	rfx2
	rgcc
	rgl1
	rhbdf1
	rhob
	rhpn2
	rims2
	rin2
	rna70979
	rna70981
	rna70999
	rnf123
	rnf144a
	rnf19b
	rnf207
	rnf223
	rora
	rp2
	rpl3l
	rrad
	rspo1
	rsrp1
	rtn1
	runx1t1
	runx3
	rxra
	ryr3
	samd12
	samd4a
	samsn1
	sbno2
	sbspon
	scaper
	scel
	scrn2
	scube3
	sec24d
	sema5b
	sema7a
	serpine1
	serpinf1
	sertad1
	setd7
	sfrp5
	sgk1
	sh3bp2
	she
	shroom4
	sik2
	ski
	skil
	slain2
	slc12a4
	slc17a9
	slc1a5
	slc25a10
	slc2a10
	slc43a1
	slc7a5
	slc8a1
	slc8a3
	slco2a1
	slk
	sln
	smad1
	smad6
	smad7
	smad9
	smpdl3b
	smpx
	sncg
	snx14
	snx29
	sobp
	socs1
	socs2
	socs3
	socs5
	sos1
	sowahd
	sox10
	sox17
	sparc
	spata2
	specc1l
	spock2
	spry1
	sptlc2
	srf
	srpx2
	ssh1
	stab1
	stau2
	stc2
	steap4
	stk17a
	stpg2
	stx2
	syne1
	synpo
	synpo2
	sytl3
	tacc1
	tbc1d2
	tbc1d4
	tbc1d9
	tbcd
	tbx4
	tc2n
	tcap
	tead4
	tecr
	tesc
	tesk1
	thbs1b
	thbs2
	thbs3
	thegl
	tiam2
	timp2
	tinagl1
	tiparp
	tm6sf1
	tmcc2
	tmcc3
	tmem100
	tmem117
	tmem125
	tmod4
	tnfaip8l3
	tnfrsf12a
	tnk2
	tnmd
	tns1
	tns4
[truncated: 56 more rows]

## Sheet: Table S5
Table S5. GO terms of 1018 DEGs uniquely shared in S4_vs_S1 and S3_vs_S1 in M. amblycephala.
Term	Database	ID	Input number	Background number	P-Value	Input
nucleus	Gene Ontology	GO:0005634	238	4033	3.99938e-29	pcna|enoph1|utp15|api5|rbm26|stat5a|zgc:73226|rbm22|srsf6a|ddx58|scmh1|tbx18|ptbp1a|cpsf2|si:ch73-368j24.11|apex1|si:ch211-195b13.1|cand2|cand1|hspa14|rfc4|lsm6|tnksb|h2afx|rbb4l|mcm7|fxr1|mcm4|chaf1a|kpna2|chaf1b|si:dkeyp-69b9.3|ilf2|tsc2|nktr|ppil1|kdm4aa|ruvbl1|foxk2|foxp4|ruvbl2|hif1an|cbx1a|nfil3|ppargc1a|prmt5|ing5a|klf1|cse1l|hsp90aa1.1|mical2a|wdr75|igf2bp3|adka|gins2|nup93|xpo1b|smarcal1…
cytoplasm	Gene Ontology	GO:0005737	196	3445	9.62804e-22	ifih1|ddit3|tuba8l4|cavin1a|tuba8l3|stat5a|rbm22|srsf6a|psmd11a|fbxl5|palmda|cdc42ep4b|apex1|si:ch211-195b13.1|svila|axin2|hspa14|ranbp1|lypla2|tnksb|cahz|fxr1|kpna2|dhx29|tuba8l|phactr4a|tsc2|npm3|clic5a|ehd1b|hmgb2b|sesn1|sesn2|hif1an|prmt5|dmd|igf2bp3|mxa|abtb1|rnf150b|pfn2l|pmm2|sephs1|rcc1|cdkn1ba|dnajc9|cdc25b|cep170aa|rap1b|dnajc2|rimkla|srp68|xpo1b|gsk3ba|ipo4|hsp90aa1.1|uhrf1|arih2|per3|…
ATP binding	Gene Ontology	GO:0005524	112	1658	4.04955e-17	ifih1|abcf2a|raf1b|smc2|si:ch211-195b13.1|abcf1|hspa14|rfc4|mcm7|mcm6|mcm4|mcm3|dhx29|ruvbl1|atp2a1|ruvbl2|actr2a|tk1|fgfr2|smarcal1|hspd1|ube2na|ddx58|wu:fi16e04|pfkmb|ddx52|entpd5a|rimkla|alpk2|pdk4|gsk3ba|kifc1|atp2a2a|papss2b|msh6|top2b|yes1|lonp1|hspa5|cars|hspa9|hspa8|atp1a1a.1|b2m|myhz2|lig1|smarca5|ulk2|ckma|hyou1|ttn.1|rars|ttn.2|ak1|nat10|pdgfra|ddx39ab|hsp90b1|coq8aa|cdk4|cdk8|gart|hsc…
cytosol	Gene Ontology	GO:0005829	73	861	5.56518e-16	rad21a|pgd|gnmt|psmd11a|pabpc4|psme4a|stat1b|dnajc2|raf1b|fh|eef2l2|gpib|ppip5k1a|ddx58|akr1b1.1|gpx1a|gsk3ba|gart|got1|pck2|cse1l|hsc70|hspa14|usp1|sec13|pgm1|pfkfb3|tyms|gabarapb|rad23ab|nt5c1ab|fbp2|usp28|ahsa1b|sars|usp25|plin1|ampd1|yes1|map1b|ruvbl1|tpi1b|hspa4a|btbd2a|aldh1l1|hspa8|irs1|prmt5|eftud2|map1lc3a|gpd1b|stat1a|arhgdia|plin6|hsp90aa1.1|etf1b|igf2bp3|adka|clns1a|cnp|zgc:92606|fars…
RNA binding	Gene Ontology	GO:0003723	62	678	4.2252e-15	api5|ddx39ab|mettl1|pprc1|ddx18|tia1|rbm26|farsb|srp68|rbm22|srsf6a|sf3a3|ptbp1a|cpsf3|cpsf2|cpsf1|fbl|cirbpa|snrpd1|lsm6|nsun2|krr1|paip1|apex1|fxr1|hnrnpl|dhx29|snrpc|igf2bp3|hnrnpc|nono|xpot|ilf2|aqr|snrpa|npm1a|srsf3b|ppargc1a|rbm12|rsl1d1|hnrnpaba|eif4e1c|dkc1|rbm4.2|mex3b|rbm15b|wbp4|gar1|nol6|ddx3xb|eif4g2b|sf3b4|ilf3b|pabpc4|prpf8|pum3|yars|nhp2|dhx15|pdcd11|rpl7l1|eif4a3
nucleolus	Gene Ontology	GO:0005730	33	196	4.80276e-15	gnl3|gnl2|wdr46|si:ch211-217k17.7|parp1|ddx18|utp20|nol11|ebna1bp2|fbl|imp4|lsm6|ftsj3|pes|apex1|krr1|bxdc2|npm1a|wdr36|utp15|pdcd11|wdr18|wdr75|ilf2|sf3b4|ilf3b|eif6|pum3|nhp2|mybbp1a|nat10|eif4a3|dedd1
nucleotide binding	Gene Ontology	GO:0000166	101	1548	1.35595e-14	abcf2a|tuba8l4|tuba8l3|raf1b|si:ch211-195b13.1|abcf1|hspa14|mcm7|mcm6|mcm4|mcm3|dhx29|tuba8l|tubb2b|ruvbl1|atp2a1|ruvbl2|actr2a|tk1|sar1b|fgfr2|mxa|smarcal1|dldh|ube2na|pfkmb|entpd5a|rap1b|gnaia|rimkla|pdk4|gsk3ba|kifc1|atp2a2a|msh2|msh6|nt5c1ab|top2b|yes1|lonp1|hspa5|cars|hspa9|hspa8|atp1a1a.1|myhz2|lig1|eef2k|ckma|hyou1|rars|yars|nat10|pdgfra|impdh1b|coq8aa|cdk4|cdk8|gart|hsc70|kif4|pold1|uba2|…
isomerase activity	Gene Ontology	GO:0016853	19	93	1.71447e-10	mut|fkbp14|fkbp10b|fkbp11|pdia6|pdia5|pdia3|pgm3|fkbp9|pgam1a|nktr|gpib|p4hb|pmm2|pgam2|top2b|ppib|ppil1|tpi1b
rRNA processing	Gene Ontology	GO:0006364	17	73	2.72573e-10	gar1|nol6|imp4|wdr75|krr1|ftsj3|pes|fbl|wdr36|bop1|utp15|dkc1|nhp2|wdr18|nol11|ebna1bp2|nat10
mitochondrion	Gene Ontology	GO:0005739	51	735	9.9593e-09	dldh|vdac3|slc25a33|pitrm1|hadhaa|raf1b|coq8aa|mrpl35|pdk4|me3|zgc:92335|gpx1a|slc25a28|nnt|rsad2|fech|pck2|got2a|cx43|ckmt2b|zgc:56235|idh2|psen1|aldh18a1|apex1|tyms|dmgdh|sdha|acadl|acadm|lonp1|aldh1l2|hspa9|letm2|ech1|sfxn2|lig1|tgm2a|fh|cox6b1|pptc7b|nlrx1|bcl2l16|si:ch73-141c7.1|spg7|hagh|gstz1|alas2|mdh2|si:dkey-188i13.6|gstk1
DNA replication	Gene Ontology	GO:0006260	16	88	2.0127e-08	ssrp1a|gins2|rbb4l|mcmbp|mcm6|rfc4|rpa1|rbbp4|mcm7|pold1|mcm4|chaf1a|lig1|rrm1|mcm3|pcna
oxidoreductase activity	Gene Ontology	GO:0016491	41	537	2.54792e-08	dldh|pgd|impdh1b|hadhaa|bco1|me3|akr1b1.1|gpx1a|tecrl2b|nnt|aldh18a1|zgc:85777|gcdhb|phgdh|apex1|dmgdh|hif1an|sdha|hgd|acadl|acadm|qdpra|rrm1|aldh1l2|aldh1l1|gpd1b|ywhaqa|ywhaqb|egln1b|hpdb|gpx7|tecra|gmpr|degs1|loxl4|mdh2|p3h1|idh2|ywhae2|hsd17b4|ywhabl
catalytic activity	Gene Ontology	GO:0003824	37	466	4.86633e-08	tat|impdh1b|pfkmb|pfkfb3|hadhaa|pgam1a|tktb|pitrm1|gart|phkb|rsad2|mut|got1|mogs|aldh18a1|got2a|nansa|tab1|tpi1b|si:ch211-149b19.3|aldh1l2|aldh1l1|ech1|fah|ckmt2b|pgam2|fh|pptc7b|gmpr|ganab|ckma|pld1a|gstz1|srm|alas2|mdh2|rrm1
endoplasmic reticulum	Gene Ontology	GO:0005783	43	595	5.02432e-08	ext1c|jph1b|zgc:73226|lmf2b|calr3a|hsp90b1|calr3b|rnf139|rsad2|sec31a|atp2a2a|psen1|alg6|apex1|ddost|canx|wfs1a|slc39a7|uggt1|atp2a1|degs1|pdia3|rpn2|pnpla7b|rnf103|slc10a7|sar1b|calub|calua|rtn4a|rpn1|atp2a1l|hacd2|rcn3|rcn1|hyou1|tmem33|prkcsh|p3h1|kdelr2b|kdelr2a|p4hb|zmpste24
DNA repair	Gene Ontology	GO:0006281	21	186	2.36541e-07	ssrp1a|rad21a|ruvbl1|rad23ab|ruvbl2|prpf19|rfc4|msh2|pnkp|h2afx|trrap|tdg.1|smarcal1|apex1|chaf1a|msh6|cry-dash|fh|rpa1|psme4a|lig1
small-subunit processome	Gene Ontology	GO:0032040	10	36	3.30319e-07	wdr3|nop58|wdr46|wdr36|krr1|utp20|imp4|pdcd11|nol6|fbl
protein folding	Gene Ontology	GO:0006457	14	87	5.74662e-07	ppil1|calr3a|p4hb|pdia3|hsp90b1|calr3b|hspd1|dnajb11|nktr|ahsa1b|hsp90aa1.1|hspa9|ppib|canx
transcription factor binding	Gene Ontology	GO:0008134	15	102	6.40504e-07	hmgb3a|hmgb2b|mef2aa|mef2cb|hcfc1b|pprc1|june|ppargc1a|rb1|e2f8|per3|ddit3|mybbp1a|smarca4a|foxo3b
transferase activity	Gene Ontology	GO:0016740	78	1553	8.10396e-07	tat|ext1c|pdgfra|tnksb|gnmt|pfkmb|ube2na|crata|mettl1|ugp2a|parp1|raf1b|coq8aa|shrprbck1r|alpk2|cdk4|ppip5k1a|si:ch211-171h4.3|gsk3ba|cdk8|stt3b|gart|got1|uhrf1|cpsf1|setd6|si:ch211-195b13.1|ak1|nsun2|sms|ftsj3|trrap|got2a|pold1|ezh2|uba2|chst7|adpgk|marcksa|marcksb|adka|pfkfb3|yes1|musk|prkcaa|smg6|arih2|cnksr1|dnmt3ab|prmt1|gyg1a|prmt5|pdk4|dlat|tk1|aldh18a1|pygma|fgfr2|ckmt2b|ilf2|eef2k|mkrn1|…
unfolded protein binding	Gene Ontology	GO:0051082	13	80	1.31347e-06	hsc70|hspa5|hspa14|hsp90aa1.1|hspa9|hspa8|calr3a|hsp90b1|calr3b|dnajb11|heatr3|canx|uggt1
ATPase activity	Gene Ontology	GO:0016887	20	191	1.33602e-06	hspa5|atp2a1l|wu:fi16e04|atp2a2a|hsc70|ruvbl2|abcf2a|hspa14|hspa9|hspa8|hsp90aa1.1|atp2a1|smarca5|abcc4|abcf1|smarca4a|abcc5|abce1|abcc1|kifc1
actin filament binding	Gene Ontology	GO:0051015	21	217	2.32998e-06	myh10|capzb|actn1|myo18aa|svila|smyhc2|gas2l3|zgc:86896|tpm4a|fscn1a|myh11a|actr2a|myhb|myom1b|myhz2|cfl1|lima1a|marcksa|marcksb|myo1ca|ablim2
L-phenylalanine catabolic process	Gene Ontology	GO:0006559	6	10	2.41827e-06	tat|qdpra|gstz1|fah|pah|hgd
actin binding	Gene Ontology	GO:0003779	25	300	3.24006e-06	daam1b|zgc:86896|flnca|capzb|actn1|svila|gas2l3|fscn1a|phactr4a|myo1ca|map1b|actn3b|cnn3b|myh11a|actr2a|myhb|myhz2|smyhc2|mical2a|myh10|myo18aa|dmd|pfn2l|cfl1|ablim2
DNA binding	Gene Ontology	GO:0003677	70	1415	4.97394e-06	hmgb3a|si:dkey-18a10.3|ssrp1a|thrb|bhlhe41|prrx1b|stat1b|dnajc2|stat5a|arid3b|znf367|pcna|tbx18|uhrf1|si:ch73-368j24.11|apex1|foxk1|pparaa|rfc4|msh2|h2afx|kat6b|msh6|mcm7|pold1|mcm4|mcm3|nfil3|smarca4a|nr1d1|mef2cb|top2b|rfxap|hmgb2b|smarcc1a|ifih1|lonp1|foxk2|foxp4|si:dkey-56d12.4|mcm6|zfhx4|rpa1|zfhx3|parp1|elk3|si:ch211-288g17.3|stat1a|mef2aa|sars|zgc:110425|foxo3b|smarca5|ilf2|tox4a|nr4a2b|my…
protein refolding	Gene Ontology	GO:0042026	6	12	5.35248e-06	hsc70|hspa5|hspa14|hspa9|hspa8|hspd1
DNA recombination	Gene Ontology	GO:0006310	9	42	8.04999e-06	hmgb3a|hmgb2b|ruvbl1|ruvbl2|h2afx|msh2|rpa1|ccdc36|lig1
ligase activity	Gene Ontology	GO:0016874	12	82	8.73614e-06	sae1|farsa|ctps1b|rimkla|farsb|rars|yars|lig1|sars|gart|ubr7|adssl1
oxidation-reduction process	Gene Ontology	GO:0055114	38	614	9.40113e-06	dldh|pgd|pah|impdh1b|hadhaa|bco1|me3|akr1b1.1|gpx1a|hmox2a|nnt|zgc:85777|gcdhb|phgdh|dmgdh|hif1an|sdha|hgd|acadl|acadm|rrm1|aldh1l2|aldh1l1|gpd1b|ywhaqa|ywhaqb|egln1b|hpdb|gpx7|aldh18a1|gmpr|degs1|loxl4|mdh2|p3h1|idh2|ywhae2|ywhabl
helicase activity	Gene Ontology	GO:0004386	12	86	1.34684e-05	mcm7|ruvbl1|ddx3xb|ruvbl2|ddx18|smarcal1|mcm6|mcm4|mcm3|dhx29|dhx15|eif4a3
endoplasmic reticulum membrane	Gene Ontology	GO:0005789	24	308	1.43337e-05	jph1b|lmf2b|calr3a|calr3b|selenoi|lman1|rsad2|canx|psen1|alg6|nomo|ncln|ddost|sec31a|calua|atp2a1|hpdb|calub|slc39a7|rtn4a|degs1|slc10a7|kdelr2a|mogs
Ran GTPase binding	Gene Ontology	GO:0008536	7	24	1.52372e-05	tnpo2|kpnb1|xpot|xpo1b|cse1l|ipo4|ranbp1
regulation of cell cycle	Gene Ontology	GO:0051726	12	91	2.24219e-05	ssrp1a|e2f8|skp2|june|rb1|pes|mdka|bop1|tsc1b|cdk4|phactr4a|tsc2
protein N-linked glycosylation via asparagine	Gene Ontology	GO:0018279	5	9	2.31792e-05	stt3b|stt3a|ddost|rpn1|uggt1
metal ion binding	Gene Ontology	GO:0046872	112	2709	2.39018e-05	ampd1|lonrf1l|raf1b|rbm26|shrprbck1r|rbm22|hmox2a|nln|idh2|cahz|prdm2a|kdm4aa|atp2a1|si:dkey-56d12.4|hif1an|mmp15a|fah|ing5a|klf1|mical2a|wbp4|loxl4|ubr7|ext1c|pfkmb|parp1|gnaia|rimkla|me3|arfgap1|trim3b|rsad2|mut|trim101|atp2a2a|pvalb8|smo|rnf150b|snrpc|mid2|hdac1|zranb1b|lmo7a|zfhx4|ankfy1|zfhx3|atp1a1a.1|mkrn1|tgm2a|mex3b|gmpr|lima1a|ablim2|rnf207b|zmpste24|impdh1b|zmat3|gart|thrb|pgm1|pgm3|po…
cellular response to DNA damage stimulus	Gene Ontology	GO:0006974	16	160	2.50975e-05	ssrp1a|rad21a|ruvbl1|rad23ab|ruvbl2|apex1|msh2|h2afx|msh6|smarcal1|bcl6aa|chaf1a|lig1|yars|fh|psme4a
DNA-dependent ATPase activity	Gene Ontology	GO:0008094	7	27	2.90509e-05	msh2|msh6|rbbp4|smarcal1|smarca4a|top2b|smarca5
tRNA binding	Gene Ontology	GO:0000049	8	42	5.37762e-05	xpot|mettl1|nsun2|eif2a|farsa|yars|sars|nat10
positive regulation of transcription by RNA polymerase II	Gene Ontology	GO:0045944	33	549	6.08195e-05	hmgb3a|hmgb2b|mef2aa|wu:fi16e04|ahrrb|pprc1|stat1b|stat1a|stat5a|tbx18|thrb|pparab|ctnnb1|si:dkeyp-69b9.3|dcaf6|smarca4a|nr1d1|mef2cb|top2b|hdac1|sox11a|npm1a|ppargc1a|actr2a|klf1|kat6b|foxo3b|smarca5|nr4a2b|myf6|e2f8|pparaa|klf11a
cellular response to unfolded protein	Gene Ontology	GO:0034620	5	12	6.69723e-05	hspa9|hspa8|hspa5|hsc70|hspa14
aromatic amino acid family metabolic process	Gene Ontology	GO:0009072	5	12	6.69723e-05	tat|pah|fah|gstz1|hpdb
cellular amino acid metabolic process	Gene Ontology	GO:0006520	6	21	6.93428e-05	tat|got2a|phgdh|hgd|got1|cad
protein import into nucleus	Gene Ontology	GO:0006606	8	44	7.18799e-05	tnpo2|tprb|heatr3|kpnb1|nup93|kpna2|cse1l|ipo4
mRNA splicing, via spliceosome	Gene Ontology	GO:0000398	12	104	7.3312e-05	ddx39ab|aqr|prpf19|lsm6|prpf8|eftud2|nono|sf3a3|snrpc|snrpa|rbm15b|wbp4
magnesium ion binding	Gene Ontology	GO:0000287	12	106	8.659e-05	ppa1b|idh2|enoph1|pgm1|pgm3|farsb|eno3|nt5c1ab|psph|eno1a|dut|adssl1
oxidoreductase activity, acting on the CH-CH group of donors	Gene Ontology	GO:0016627	7	33	8.7464e-05	zgc:85777|gcdhb|tecrl2b|sdha|tecra|acadl|acadm
protein folding chaperone	Gene Ontology	GO:0044183	5	13	9.06722e-05	hspa9|hspa8|hspa5|hsc70|hspa14
maturation of LSU-rRNA from tricistronic rRNA transcript (SSU-rRNA, 5.8S rRNA, LSU-rRNA)	Gene Ontology	GO:0000463	5	13	9.06722e-05	rpl7l1|bop1|ftsj3|ddx18|pes
extracellular matrix organization	Gene Ontology	GO:0030198	13	124	9.12412e-05	col17a1a|mmp15a|col5a3a|paplna|paplnb|mmp11a|col9a3|atp1a1a.1|gpc4|col5a2b|vangl2|postna|col10a1b
fin regeneration	Gene Ontology	GO:0031101	10	77	0.000119765	hdac1|cx43|rbb4l|hspa9|hspa8|smarca4a|hspd1|ezh2|vdac3|rbbp4
skeletal myofibril assembly	Gene Ontology	GO:0014866	5	14	0.000120325	ttn.1|hsp90aa1.1|myo18aa|dusp27|smyd1a
double-strand break repair via break-induced replication	Gene Ontology	GO:0000727	5	14	0.000120325	mcm7|gins2|mcm4|mcm3|mcm6
MCM complex	Gene Ontology	GO:0042555	5	14	0.000120325	mcm7|mcm6|mcm4|mcm3|mcmbp
chromatin remodeling	Gene Ontology	GO:0006338	9	64	0.000151409	hmgb3a|hmgb2b|kdm4aa|ruvbl1|ruvbl2|npm1a|hcfc1b|rbbp4|smarca5
mitochondrial matrix	Gene Ontology	GO:0005759	9	64	0.000151409	lonp1|hagh|hspa9|got2a|hspd1|alas2|pdk4|pitrm1|dmgdh
sarcoplasmic reticulum membrane	Gene Ontology	GO:0033017	5	15	0.000156877	ryr1a|atp2a1l|ryr1b|atp2a1|atp2a2a
heat shock protein binding	Gene Ontology	GO:0031072	6	25	0.000157322	hsc70|dnajc9|hspa5|hspa14|hspa9|hspa8
glycolytic process	Gene Ontology	GO:0006096	7	37	0.000163711	pfkmb|pgam1a|eno3|gpib|pgam2|eno1a|tpi1b
spliceosomal complex	Gene Ontology	GO:0005681	9	66	0.000186719	cirbpa|aqr|sf3b4|lsm6|dhx15|prpf8|rbm22|sf3a3|eif4a3
chromatin binding	Gene Ontology	GO:0003682	16	194	0.000204248	hmgb3a|rcc1|ing5a|wu:fi16e04|hmgb2b|seta|setb|rad21a|dnmt1|npm1a|hcfc1b|dnajc2|mcm4|mcm3|mcmbp|scmh1
heart development	Gene Ontology	GO:0007507	18	236	0.000208409	rad21a|pdgfra|ruvbl1|axin2|snrpd1|ruvbl2|aldh1l1|nfil3|rpa1|mef2aa|rap1b|leo1|ezh2|fxr1|ttn.2|mef2cb|atp1a1a.1|cx43
DNA helicase activity	Gene Ontology	GO:0003678	7	39	0.000218223	mcm7|ruvbl1|ruvbl2|smarcal1|mcm6|mcm4|mcm3
nucleosome assembly	Gene Ontology	GO:0006334	8	53	0.000227225	seta|setb|zgc:110425|ttn.2|chaf1a|chaf1b|kat6b|si:ch73-368j24.11
ribosome biogenesis	Gene Ontology	GO:0042254	8	53	0.000227225	krr1|ftsj3|eif6|pes|bop1|nhp2|wdr75|gar1
somite development	Gene Ontology	GO:0061053	7	40	0.000250492	rtn4a|dmd|nono|psen1|smo|copb2|rgs3a
protein binding	Gene Ontology	GO:0005515	21	306	0.000251669	rtn4a|ulk2|ifih1|bcl2l16|tob1a|axin2|musk|hsp90aa1.1|cx43|arl6ip1|ctnnb1|ryr1b|gpc4|ddx58|thrb|cse1l|vangl2|foxo3b|fgfr2|epb41b|cry1a
autophagosome	Gene Ontology	GO:0005776	6	28	0.000268244	zgc:92606|gabarapb|tp53inp1|map1lc3a|atg9a|atg9b
peptidyl-prolyl cis-trans isomerase activity	Gene Ontology	GO:0003755	7	41	0.000286492	fkbp14|fkbp10b|fkbp11|fkbp9|ppil1|nktr|ppib
methylation	Gene Ontology	GO:0032259	12	122	0.000289136	dnmt3bb.1|dnmt1|gnmt|mettl1|dnmt3ab|nsun2|pcmt|ftsj3|prmt5|prmt1|ezh2|setd6
nuclear chromatin	Gene Ontology	GO:0000790	11	104	0.000289886	hmgb3a|ssrp1a|mef2aa|hmgb2b|rcc1|june|h2afx|mcmbp|kat6b|mef2cb|uhrf1
intramolecular transferase activity, phosphotransferases	Gene Ontology	GO:0016868	4	9	0.000310531	pgam1a|pgam2|pgm1|pgm3
hydrolase activity	Gene Ontology	GO:0016787	51	1086	0.00031591	ifih1|enoph1|cfd|ddx58|ddx18|psmc1b|zranb1b|ptprb|entpd5a|pitrm1|nln|apex1|ctsla|usp1|psen1|ruvbl2|mcm7|mcm6|mcm4|mcm3|dhx29|usp25|dut|ampd1|hdac1|cnot6l|lonp1|ruvbl1|fbp2|si:ch211-149b19.3|mmp11a|gch2|aldh1l1|mmp15a|ctsd|fah|pnpla7b|pptc7b|ganab|lypla2|pld1a|hagh|ddx3xb|capn12|usp2a|smarcal1|dhx15|cad|p4hb|eif4a3|zmpste24
sarcoplasmic reticulum	Gene Ontology	GO:0016529	5	18	0.000318358	jph1b|si:ch211-266g18.10|calub|atp2a1|calua
protein transport	Gene Ontology	GO:0015031	19	268	0.000333973	txnipa|zgc:112334|cope|cse1l|sec13|ap1m1|nup93|ap2b1|tram1|txnipb|ap2a1|kpna2|atg9a|atg9b|rrbp1a|copb2|kdelr2a|sar1b|sec31a
digestive tract development	Gene Ontology	GO:0048565	7	43	0.000370933	hdac1|ap1m1|ruvbl2|dnmt1|myh11a|ezh2|fgfr2
cell redox homeostasis	Gene Ontology	GO:0045454	8	58	0.000393746	dldh|sh3bgrl3|pdia6|pdia5|pdia3|txndc5|zgc:56493|p4hb
methyltransferase activity	Gene Ontology	GO:0008168	13	147	0.000425334	dnmt3bb.1|dnmt1|gnmt|mettl1|dnmt3ab|nsun2|pcmt|ftsj3|prmt5|prmt1|ezh2|setd6|fbl
ESC/E(Z) complex	Gene Ontology	GO:0035098	4	10	0.000425472	eed|ezh2|rbb4l|rbbp4
pre-replicative complex assembly involved in nuclear cell cycle DNA replication	Gene Ontology	GO:0006267	4	10	0.000425472	mcm7|mcm6|mcm4|mcm3
mRNA cleavage and polyadenylation specificity factor complex	Gene Ontology	GO:0005847	4	10	0.000425472	sympk|cpsf3|cpsf2|cpsf1
hemopoiesis	Gene Ontology	GO:0030097	10	92	0.000444057	epor|ehd1b|pdia5|npm1a|stat1b|ddx18|pgm3|smarcal1|cxcl12b|hspa9
response to unfolded protein	Gene Ontology	GO:0006986	5	20	0.000480696	hspa9|hspa8|hspa5|hsc70|hspa14
misfolded protein binding	Gene Ontology	GO:0051787	5	20	0.000480696	hspa9|hspa8|hspa5|hsc70|hspa14
acyl-CoA dehydrogenase activity	Gene Ontology	GO:0003995	4	11	0.000567827	gcdhb|acadl|acadm|zgc:85777
neural retina development	Gene Ontology	GO:0003407	5	21	0.000582008	smarca4a|gnl2|marcksb|gnl3|marcksa
endoplasmic reticulum lumen	Gene Ontology	GO:0005788	5	21	0.000582008	si:ch211-114l13.7|hyou1|calr3a|hspa5|calr3b
retina layer formation	Gene Ontology	GO:0010842	7	47	0.000599156	sec13|dnmt1|smarca4a|marcksa|marcksb|top2b|dusp26
NAD binding	Gene Ontology	GO:0051287	6	34	0.000667296	me3|idh2|parp1|phgdh|gpd1b|nnt
biosynthetic process	Gene Ontology	GO:0009058	7	48	0.000670739	tat|aldh1l2|aldh1l1|got2a|alas2|gart|got1
preribosome, large subunit precursor	Gene Ontology	GO:0030687	5	22	0.000698522	ebna1bp2|bop1|ftsj3|eif6|pes
protein disulfide isomerase activity	Gene Ontology	GO:0003756	4	12	0.000740986	pdia6|p4hb|pdia3|txndc5
DNA unwinding involved in DNA replication	Gene Ontology	GO:0006268	4	12	0.000740986	mcm7|mcm6|mcm4|rpa1
regulation of vascular endothelial growth factor receptor signaling pathway	Gene Ontology	GO:0030947	4	12	0.000740986	hif1an|tmem33|dll4|cad
microtubule-based process	Gene Ontology	GO:0007017	6	35	0.000764027	dynll1|tubb4b|tuba8l3|tuba8l4|tuba8l|tubb2b
endoplasmic reticulum to Golgi vesicle-mediated transport	Gene Ontology	GO:0006888	9	82	0.000795188	cope|sec13|lman1|sar1b|copb2|kdelr2a|tfg|sec31a|kdelr2b
regulation of cilium assembly	Gene Ontology	GO:1902017	4	13	0.000948375	mcm7|vdac3|abcc4|zgc:56235
maturation of 5.8S rRNA from tricistronic rRNA transcript (SSU-rRNA, 5.8S rRNA, LSU-rRNA)	Gene Ontology	GO:0000466	3	5	0.000992214	bop1|ftsj3|pes
sarcoplasmic reticulum lumen	Gene Ontology	GO:0033018	3	5	0.000992214	casq1b|calub|calua
voltage-gated anion channel activity	Gene Ontology	GO:0008308	3	5	0.000992214	vdac3|vdac1|zgc:56235
perinuclear region of cytoplasm	Gene Ontology	GO:0048471	9	85	0.00100478	ehd1b|ehd4|atp2a1|ehd2a|hif1an|psen1|fbxl5|hsp90b1|hsp90aa1.1
motor activity	Gene Ontology	GO:0003774	8	68	0.00102103	myh10|myo18aa|dynll1|myh11a|myhb|myhz2|smyhc2|myo1ca
regulation of translation	Gene Ontology	GO:0006417	8	68	0.00102103	cnot6l|fxr1|eif2a|pum3|hnrnpl|ptbp1a|igf2bp3|eif4a3
zinc ion binding	Gene Ontology	GO:0008270	37	757	0.00103903	ifih1|snrpc|parp1|chordc1a|zmat3|sf3a3|trim3b|uhrf1|trim101|rbm4.2|usp39|thrb|cahz|rnf139|zfhx4|rnf24|ubr7|mmp11a|gch2|hif1an|mmp15a|zpr1|zfhx3|herc2|nr1d1|wbp4|prkcaa|nr4a2b|dmd|spg7|mid2|zc3hc1|dnmt1|pparaa|pparab|rnf207b|trim55b
histone binding	Gene Ontology	GO:0042393	10	104	0.00106331	ssrp1a|nasp|wu:fi16e04|seta|setb|npm1a|scmh1|smarca4a|kat6b|smarcc1a
aminoacyl-tRNA ligase activity	Gene Ontology	GO:0004812	6	38	0.00112008	cars|farsa|farsb|rars|yars|sars
nuclear import signal receptor activity	Gene Ontology	GO:0061608	4	14	0.00119343	tnpo2|ipo4|kpnb1|kpna2
striated muscle cell development	Gene Ontology	GO:0055002	4	14	0.00119343	smo|dmd|vangl2|gpc4
maturation of SSU-rRNA	Gene Ontology	GO:0030490	4	14	0.00119343	ddx52|nol11|lsm6|wdr3
U1 snRNA binding	Gene Ontology	GO:0030619	3	6	0.00145849	snrpc|snrpa|prpf8
DNA methylation	Gene Ontology	GO:0006306	3	6	0.00145849	dnmt3bb.1|dnmt1|dnmt3ab
DNA-dependent DNA replication	Gene Ontology	GO:0006261	4	15	0.00147959	rfc4|rpa1|mcmbp|pold1
retinal ganglion cell axon guidance	Gene Ontology	GO:0031290	6	42	0.00177755	smo|rb1|tenm3|cxcl12b|top2b|cpsf1
chaperone cofactor-dependent protein refolding	Gene Ontology	GO:0051085	5	28	0.00179688	hspa9|hspa8|hspa5|hsc70|hspa14
histone acetylation	Gene Ontology	GO:0016573	5	28	0.00179688	kat6b|ing5a|ruvbl1|trrap|ruvbl2
nuclear localization sequence binding	Gene Ontology	GO:0008139	4	16	0.00181027	tnpo2|ipo4|kpnb1|kpna2
flavin adenine dinucleotide binding	Gene Ontology	GO:0050660	7	58	0.00182437	dldh|zgc:85777|gcdhb|cry-dash|sdha|acadl|acadm
chromatin organization	Gene Ontology	GO:0006325	10	113	0.0018891	hdac1|ing5a|wu:fi16e04|h2afx|dnajc2|rbbp4|ezh2|rbb4l|eed|uhrf1
myosin complex	Gene Ontology	GO:0016459	7	59	0.00199411	myh10|myo18aa|myh11a|myhb|myhz2|smyhc2|myo1ca
vesicle-mediated transport	Gene Ontology	GO:0016192	16	244	0.00202655	arf2b|ap1m1|zgc:112334|hsc70|hspa14|sec13|hspa8|cope|ap2a1|clta|cltcl1|sar1b|copb2|kdelr2a|ap2b1|sec31a
DNA strand elongation involved in DNA replication	Gene Ontology	GO:0006271	3	7	0.00204185	mcm7|mcm4|mcm3
U2-type catalytic step 1 spliceosome	Gene Ontology	GO:0071006	3	7	0.00204185	prpf19|rbm22|eif4a3
regulation of cell population proliferation	Gene Ontology	GO:0042127	9	95	0.00204655	gnl3|cdkn1ba|june|stat1b|stat1a|hspd1|stat5a|cdca7a|yes1
mitochondrial outer membrane	Gene Ontology	GO:0005741	8	77	0.0021091	tomm40|tomm40l|zgc:56235|zgc:73226|bcl2l16|mcl1a|vdac3|vdac1
cartilage development	Gene Ontology	GO:0051216	9	96	0.00218596	smo|slc10a7|sec13|dnmt1|smarcal1|gpc4|marcksa|marcksb|and2
translation initiation factor activity	Gene Ontology	GO:0003743	7	61	0.00237002	eif4e1c|eif4g2b|eif6|eif4a1a|eif2a|dhx29|eif5b
single-stranded DNA binding	Gene Ontology	GO:0003697	7	61	0.00237002	lonp1|rpa1|smc4|mcm7|mcm6|mcm4|mcm3
negative regulation of transcription by RNA polymerase II	Gene Ontology	GO:0000122	19	320	0.0023782	uhrf1|sox11a|ahrrb|bhlhe41|skila|mlip|zfhx3|e2f8|per3|pparaa|pparab|ddit3|eed|tbx18|nr1d1|zfhx4|foxo3b|thrb|sars
endoplasmic reticulum exit site	Gene Ontology	GO:0070971	4	18	0.00261864	sec13|tfg|sar1b|sec31a
gluconeogenesis	Gene Ontology	GO:0006094	4	18	0.00261864	pck2|gpib|tpi1b|fbp2
mRNA polyadenylation	Gene Ontology	GO:0006378	4	18	0.00261864	sympk|cpsf3|cpsf2|cpsf1
cellular amino acid biosynthetic process	Gene Ontology	GO:0008652	4	18	0.00261864	cbsb|aldh18a1|enoph1|phgdh
autophagosome assembly	Gene Ontology	GO:0000045	6	46	0.00269267	zgc:92606|gabarapb|tp53inp1|map1lc3a|atg9a|atg9b
regulation of heart rate	Gene Ontology	GO:0002027	3	8	0.00275143	adrb2b|mybpc3|atp1a1a.1
malate metabolic process	Gene Ontology	GO:0006108	3	8	0.00275143	fh|mdh2|me3
mitochondrial envelope	Gene Ontology	GO:0005740	3	8	0.00275143	zgc:73226|cox5b2|zgc:86599
pyruvate metabolic process	Gene Ontology	GO:0006090	3	8	0.00275143	pck2|dlat|me3
sarcomerogenesis	Gene Ontology	GO:0048769	3	8	0.00275143	ttn.1|ttn.2|hsp90aa1.1
muscle cell cellular homeostasis	Gene Ontology	GO:0046716	3	8	0.00275143	flnca|adssl1|fbxo32
telomerase holoenzyme complex	Gene Ontology	GO:0005697	3	8	0.00275143	smg6|nhp2|gar1
oligosaccharyltransferase complex	Gene Ontology	GO:0008250	3	8	0.00275143	rpn1|rpn2|ddost
skeletal muscle tissue development	Gene Ontology	GO:0007519	7	63	0.00279825	dmd|myf6|ppargc1a|ttn.1|fxr1|ttn.2|gfpt1
cytoplasmic vesicle	Gene Ontology	GO:0031410	13	185	0.00296111	rusc2|cope|kdelr2a|ap1m1|fgfr2|clta|atg9a|cltcl1|atg9b|copb2|myo1ca|sec31a|mxa
mRNA processing	Gene Ontology	GO:0006397	12	163	0.00296628	cnot6l|snrpd1|aqr|lsm6|rbm26|usp39|rbm22|pdcd11|hnrnpl|ptbp1a|cpsf2|eif4a3
microtubule cytoskeleton organization	Gene Ontology	GO:0000226	10	121	0.00299972	map1b|gas2l3|tubb4b|tacc2|tuba8l3|tbcelb|tuba8l4|tuba8l|map7d1b|tubb2b
autophagy of mitochondrion	Gene Ontology	GO:0000422	5	32	0.00302009	map1lc3a|atg9a|atg9b|zgc:92606|gabarapb
collagen-containing extracellular matrix	Gene Ontology	GO:0062023	9	103	0.00338639	col7a1l|col7a1|col14a1a|fgl1|col9a3|col11a1a|elna|gpc4|tnn
nuclear pore	Gene Ontology	GO:0005643	5	33	0.00340156	tprb|ranbp1|xpot|nup210|nup93
skeletal muscle cell differentiation	Gene Ontology	GO:0035914	3	9	0.00359535	marcksa|marcksb|myf6
cellular response to hypoxia	Gene Ontology	GO:0071456	3	9	0.00359535	egln1b|irs1|hyou1
DNA replication origin binding	Gene Ontology	GO:0003688	4	20	0.00364484	mcm7|mcm6|mcm4|mcm3
regulation of transcription, DNA-templated	Gene Ontology	GO:0006355	48	1136	0.00365248	hmgb3a|si:dkey-18a10.3|ifih1|wu:fi16e04|ahrrb|bhlhe41|stat1b|stat1a|si:ch211-157b11.14|stat5a|ddit3|ddx58|scmh1|tbx18|si:ch73-368j24.11|tle2c|foxk1|thrb|trrap|tp53inp1|nfil3|smarca4a|nr1d1|hmgb2b|sox11a|foxk2|foxp4|tfeb|zfhx4|mybbp1a|june|hcfc1b|zfhx3|prmt5|elk3|prrx1b|kat6b|zgc:110425|foxo3b|nr4a2b|myf6|nono|e2f8|pparaa|pparab|mitfb|cdca7a|sox7
microtubule	Gene Ontology	GO:0005874	12	168	0.00372622	map1b|dynll1|gas2l3|tubb4b|kif4|mapre1b|tuba8l3|mid1ip1l|tuba8l4|tuba8l|tubb2b|kifc1
protein N-linked glycosylation	Gene Ontology	GO:0006487	5	34	0.00381644	pmm2|gfpt1|rpn2|alg6|mogs
extracellular matrix structural constituent	Gene Ontology	GO:0005201	8	86	0.00395144	col17a1a|col5a3a|col5a2b|col9a3|col11a1a|elna|lamb4|col10a1b
DNA replication initiation	Gene Ontology	GO:0006270	4	21	0.00424753	mcm7|mcm6|mcm4|mcm3
endoplasmic reticulum unfolded protein response	Gene Ontology	GO:0030968	5	35	0.00426632	wfs1a|calr3a|canx|hspa5|calr3b
myofibril assembly	Gene Ontology	GO:0030239	5	35	0.00426632	ttn.1|smo|mef2aa|ttn.2|hsp90aa1.1
skeletal muscle fiber development	Gene Ontology	GO:0048741	6	51	0.00428524	myo18aa|dmd|smo|myhz2|smyd1a|adssl1
negative regulation of cell population proliferation	Gene Ontology	GO:0008285	6	51	0.00428524	hdac1|tob1a|cdkn1ba|rb1|ing5a|tp53inp1
brain development	Gene Ontology	GO:0007420	13	194	0.00431713	hdac1|rtn4a|sox11a|gas2l3|ddx3xb|psen1|ap1m1|zfhx3|atp1a1a.1|zranb1b|marcksa|marcksb|etf1b
mRNA binding	Gene Ontology	GO:0003729	12	172	0.00444081	rbm4.2|fxr1|eif4g2b|aqr|rbm26|pum3|hnrnpl|srsf6a|snrpc|ptbp1a|igf2bp3|eif4a3
myelin sheath	Gene Ontology	GO:0043209	3	10	0.0045808	mbpa|hsp90aa1.1|mpz
tetrahydrobiopterin biosynthetic process	Gene Ontology	GO:0006729	3	10	0.0045808	gch2|qdpra|pcbd1
glycogen metabolic process	Gene Ontology	GO:0005977	3	10	0.0045808	ugp2a|ppp1r3cb|phkb
telomere maintenance via telomerase	Gene Ontology	GO:0007004	3	10	0.0045808	nhp2|rpa1|gar1
pyridoxal phosphate binding	Gene Ontology	GO:0030170	6	52	0.00467275	tat|got2a|pygma|cbsb|alas2|got1
melanocyte differentiation	Gene Ontology	GO:0030318	5	36	0.00475275	hdac1|leo1|psen1|mitfb|gfpt1
convergent extension involved in gastrulation	Gene Ontology	GO:0060027	7	70	0.00477645	bcl2l16|prmt1|rap1b|gpc4|vangl2|marcksb|yes1
negative regulation of DNA recombination	Gene Ontology	GO:0045910	4	22	0.00491399	zgc:110425|msh2|msh6|si:ch73-368j24.11
kinase activity	Gene Ontology	GO:0016301	32	694	0.00502579	pdgfra|pfkmb|pfkfb3|raf1b|coq8aa|cdk4|pdk4|si:ch211-171h4.3|cdk8|gsk3ba|si:ch211-195b13.1|ak1|trrap|adpgk|marcksa|marcksb|yes1|musk|prkcaa|alpk2|cnksr1|prkcsh|tk1|aldh18a1|fgfr2|ckmt2b|adka|eef2k|ckma|sephs1|stk38l|ppip5k1a
negative regulation of transcription, DNA-templated	Gene Ontology	GO:0045892	12	175	0.00504555	lrrc14b|cry-dash|ruvbl2|bhlhe41|si:ch211-132b12.7|cbx3a|rb1|e2f8|nfil3|scmh1|kat6b|cry1a
autophagy	Gene Ontology	GO:0006914	7	71	0.00512795	zgc:92606|gabarapb|fbxo32|atg9a|map1lc3a|nr1d1|atg9b
heart contraction	Gene Ontology	GO:0060047	7	71	0.00512795	dldh|alpk2|tpm4a|myh11a|apex1|ttn.2|fbxo32
phosphorylation	Gene Ontology	GO:0016310	32	696	0.00522812	pdgfra|pfkmb|pfkfb3|raf1b|coq8aa|cdk4|pdk4|si:ch211-171h4.3|cdk8|gsk3ba|si:ch211-195b13.1|ak1|trrap|adpgk|marcksa|marcksb|yes1|musk|prkcaa|alpk2|cnksr1|prkcsh|tk1|aldh18a1|fgfr2|ckmt2b|adka|eef2k|ckma|sephs1|stk38l|ppip5k1a
hormone-mediated signaling pathway	Gene Ontology	GO:0009755	5	37	0.00527728	pparaa|pparab|thrb|crhbp|nr1d1
structural constituent of cytoskeleton	Gene Ontology	GO:0005200	5	37	0.00527728	tuba8l|tubb4b|tubb2b|tuba8l3|tuba8l4
translational initiation	Gene Ontology	GO:0006413	6	54	0.00552419	dhx29|eif4a1a|eif2a|eif6|eif4e1c|abce1
nuclear receptor activity	Gene Ontology	GO:0004879	6	54	0.00552419	nr4a2b|ahrrb|thrb|pparaa|pparab|nr1d1
erythrocyte differentiation	Gene Ontology	GO:0030218	6	54	0.00552419	ncoa4|tfr1a|stat5a|alas2|abcc5|epb41b
protein phosphatase binding	Gene Ontology	GO:0019903	3	11	0.00571407	ctnnb1|ppp1r3cb|mtmr3
fructose 6-phosphate metabolic process	Gene Ontology	GO:0006002	3	11	0.00571407	gfpt1|pfkmb|fbp2
receptor signaling pathway via JAK-STAT	Gene Ontology	GO:0007259	3	11	0.00571407	stat5a|stat1b|stat1a
M band	Gene Ontology	GO:0031430	3	11	0.00571407	smpx|myom1b|smyd1a
response to lipid	Gene Ontology	GO:0033993	3	11	0.00571407	pck2|pparaa|pparab
Rho protein signal transduction	Gene Ontology	GO:0007266	5	38	0.00584144	cdc42ep3|phactr4a|si:dkey-40c11.1|cdc42ep4b|arhgdia
catalytic step 2 spliceosome	Gene Ontology	GO:0071013	5	38	0.00584144	prpf19|prpf8|snrpd1|eif4a3|aqr
mitochondrial electron transport, cytochrome c to oxygen	Gene Ontology	GO:0006123	3	12	0.00700063	cox5b2|zgc:86599|cox4i1l
cellular response to nitrogen starvation	Gene Ontology	GO:0006995	3	12	0.00700063	map1lc3a|gabarapb|zgc:92606
snoRNA binding	Gene Ontology	GO:0030515	3	12	0.00700063	wdr3|nop58|imp4
definitive hemopoiesis	Gene Ontology	GO:0060216	6	58	0.00755885	smarcc1a|dnmt1|sae1|dkc1|cpsf1|gar1
negative regulation of canonical Wnt signaling pathway	Gene Ontology	GO:0090090	6	58	0.00755885	sfrp2|tle2c|sfrp1a|gsk3ba|vangl2|foxo3b
protein ubiquitination	Gene Ontology	GO:0016567	18	334	0.00775029	asb10|mkrn1|trim101|asb14a|cand2|cand1|prpf19|arih2|asb2b|fbxl5|asb5a|si:ch73-364h19.2|wdsub1|herc2|rnf103|asb15b|uhrf1|trim55b
protein homodimerization activity	Gene Ontology	GO:0042803	8	98	0.00809283	bcl2l16|tpi1b|hif1an|sephs1|gpd1b|tenm3|fxr1|mcl1a
carbohydrate metabolic process	Gene Ontology	GO:0005975	11	164	0.00822489	ganab|ppp1r3cb|fbp2|pgm1|pgm3|pygma|mdh2|adpgk|gpd1b|phkb|chst7
anion transmembrane transport	Gene Ontology	GO:0098656	3	13	0.00844516	vdac3|vdac1|zgc:56235
clathrin adaptor complex	Gene Ontology	GO:0030131	3	13	0.00844516	ap1m1|ap2a1|ap2b1
cerebellum vasculature development	Gene Ontology	GO:0061300	3	13	0.00844516	eef2k|sars|pdgfra
calcium transmembrane transporter activity, phosphorylative mechanism	Gene Ontology	GO:0005388	3	13	0.00844516	atp2a1l|atp2a1|atp2a2a
cardiac muscle cell development	Gene Ontology	GO:0055013	3	13	0.00844516	asb2b|mef2cb|alpk2
response to peptide hormone	Gene Ontology	GO:0043434	3	13	0.00844516	stat5a|stat1b|stat1a
-	Gene Ontology	GO:0036459	6	60	0.00875681	zranb1b|usp1|usp2a|usp39|usp28|usp25
tricarboxylic acid cycle	Gene Ontology	GO:0006099	4	27	0.00930032	sdha|fh|mdh2|idh2
regulation of neuron differentiation	Gene Ontology	GO:0045664	4	27	0.00930032	gnl3|gnl2|eftud2|zfhx3
response to hypoxia	Gene Ontology	GO:0001666	6	61	0.00940412	ddit3|hspa5|psen1|hsp90b1|alas2|foxo3b
structural molecule activity	Gene Ontology	GO:0005198	9	123	0.00976019	cope|krt97|sec13|clta|cyt1|psmd11a|cltcl1|copb2|sec31a
response to activity	Gene Ontology	GO:0014823	3	14	0.0100516	pcna|pparab|myhz2
proton-exporting ATPase activity, phosphorylative mechanism	Gene Ontology	GO:0008553	3	14	0.0100516	atp2a1l|atp2a1|atp2a2a
nucleotide metabolic process	Gene Ontology	GO:0009117	3	14	0.0100516	dut|nt5c1ab|gmpr
glial cell development	Gene Ontology	GO:0021782	5	44	0.0101416	smo|leo1|dcaf8|lamb4|tuba8l3
liver development	Gene Ontology	GO:0001889	8	103	0.0105492	hdac1|sec13|dnmt1|ctnnb1|prkcsh|rbp4|uhrf1|sec31a
RNA polymerase II cis-regulatory region sequence-specific DNA binding	Gene Ontology	GO:0000978	18	349	0.0115646	si:dkey-18a10.3|mef2aa|nr4a2b|myf6|thrb|zfhx4|skila|june|stat1b|stat1a|pparaa|pparab|ddit3|zfhx3|sars|nr1d1|stat5a|mef2cb
mitotic cell cycle	Gene Ontology	GO:0000278	7	84	0.0116596	tubb4b|tuba8l4|tuba8l3|smarcal1|chaf1b|tuba8l|tubb2b
maturation of LSU-rRNA	Gene Ontology	GO:0000470	3	15	0.0118232	rsl1d1|nhp2|eif6
neural crest cell differentiation	Gene Ontology	GO:0014033	3	15	0.0118232	smarca4a|capzb|smo
COPII vesicle coat	Gene Ontology	GO:0030127	3	15	0.0118232	sec13|sar1b|sec31a
aspartic-type endopeptidase activity	Gene Ontology	GO:0004190	3	15	0.0118232	psen1|ctsd|hm13
mismatch repair	Gene Ontology	GO:0006298	3	15	0.0118232	pcna|msh2|msh6
purine nucleotide biosynthetic process	Gene Ontology	GO:0006164	3	15	0.0118232	gart|impdh1b|adssl1
endoplasmic reticulum organization	Gene Ontology	GO:0007029	3	15	0.0118232	sec13|lman1|sec31a
nucleic acid binding	Gene Ontology	GO:0003676	49	1252	0.01256	ddx39ab|eif4a1a|pprc1|ddx18|tia1|rbm26|zmat3|rbm22|srsf6a|sf3a3|ptbp1a|cpsf1|cirbpa|rbm4.2|pold1|krr1|znf367|smarca5|ddx52|hnrnpl|dhx29|snrpc|igf2bp3|hnrnpc|prdm2a|npm1a|si:dkey-56d12.4|zfhx4|rpa1|srsf3b|zfhx3|ppargc1a|rbm12|bcl6aa|klf1|pdcd11|mex3b|rbm15b|wbp4|snrpa|ddx3xb|nono|sf3b4|pabpc4|klf11a|hnrnpaba|fxr1|dhx15|eif4a3
RNA helicase activity	Gene Ontology	GO:0003724	4	30	0.0128649	eif4a3|dhx29|ddx18|ddx3xb
defense response	Gene Ontology	GO:0006952	4	30	0.0128649	cxcl12b|stat5a|stat1b|stat1a
actin cytoskeleton organization	Gene Ontology	GO:0030036	10	152	0.0128687	ehbp1l1a|capzb|gas2l3|ehd2a|pfn2l|daam1b|fscn1a|ablim2|phactr4a|tesk2
calcium ion binding	Gene Ontology	GO:0005509	30	691	0.0136839	ryr1a|fkbp14|ryr1b|casq1b|calr3a|calr3b|fkbp9|canx|actn1|si:dkey-163f14.6|ehd2a|dll4|mylpfa|myl12.2|ehd1b|atp2a1|slc25a23a|actn3b|prkcsh|calub|calua|eef2k|ehd4|rcn3|fkbp10b|rcn1|capn12|slit3|pvalb8|zgc:158328
glutathione peroxidase activity	Gene Ontology	GO:0004602	3	16	0.0137627	gpx1a|gpx7|gstk1
transferase activity, transferring phosphorus-containing groups	Gene Ontology	GO:0016772	3	16	0.0137627	ckmt2b|ckma|pdk4
ribosomal large subunit biogenesis	Gene Ontology	GO:0042273	3	16	0.0137627	npm1a|ebna1bp2|heatr3
protein-L-isoaspartate (D-aspartate) O-methyltransferase activity	Gene Ontology	GO:0004719	2	5	0.0139716	pcmtd1|pcmt
phosphopyruvate hydratase complex	Gene Ontology	GO:0000015	2	5	0.0139716	eno3|eno1a
box C/D snoRNP complex	Gene Ontology	GO:0031428	2	5	0.0139716	nop58|fbl
smooth endoplasmic reticulum	Gene Ontology	GO:0005790	2	5	0.0139716	ryr1a|ryr1b
calcium-induced calcium release activity	Gene Ontology	GO:0048763	2	5	0.0139716	ryr1a|ryr1b
mRNA 3'-end processing by stem-loop binding and cleavage	Gene Ontology	GO:0006398	2	5	0.0139716	cpsf3|cpsf2
aspartic endopeptidase activity, intramembrane cleaving	Gene Ontology	GO:0042500	2	5	0.0139716	psen1|hm13
embryonic body morphogenesis	Gene Ontology	GO:0010172	2	5	0.0139716	smarcal1|atp1a1a.1
protein retention in ER lumen	Gene Ontology	GO:0006621	2	5	0.0139716	kdelr2a|kdelr2b
COPII-coated vesicle budding	Gene Ontology	GO:0090114	2	5	0.0139716	sec13|sec31a
cellular response to leucine starvation	Gene Ontology	GO:1990253	2	5	0.0139716	sesn1|sesn2
organic substance metabolic process	Gene Ontology	GO:0071704	2	5	0.0139716	pgm1|pgm3
phosphopyruvate hydratase activity	Gene Ontology	GO:0004634	2	5	0.0139716	eno3|eno1a
caudal fin morphogenesis	Gene Ontology	GO:0035143	2	5	0.0139716	smo|cx43
calcium channel complex	Gene Ontology	GO:0034704	2	5	0.0139716	ryr1a|ryr1b
small nucleolar ribonucleoprotein complex	Gene Ontology	GO:0005732	2	5	0.0139716	lsm6|nhp2
ryanodine-sensitive calcium-release channel activity	Gene Ontology	GO:0005219	2	5	0.0139716	ryr1a|ryr1b
negative regulation of DNA damage response, signal transduction by p53 class mediator	Gene Ontology	GO:0043518	2	5	0.0139716	cd74a|prpf19
Pwp2p-containing subcomplex of 90S preribosome	Gene Ontology	GO:0034388	2	5	0.0139716	wdr36|wdr3
collagen trimer	Gene Ontology	GO:0005581	6	67	0.0140197	col7a1l|col5a3a|col14a1a|adipoqa|col11a1a|col10a1b
embryonic viscerocranium morphogenesis	Gene Ontology	GO:0048703	8	109	0.0141783	rad21a|aldh1l1|hcfc1b|smo|fscn1a|smarca4a|gfpt1|sar1b
retina morphogenesis in camera-type eye	Gene Ontology	GO:0060042	4	31	0.0142215	hdac1|bcl6aa|arl6ip1|dnmt1
basement membrane	Gene Ontology	GO:0005604	4	31	0.0142215	col14a1a|lamc3|lamb4|atrn
GTP binding	Gene Ontology	GO:0005525	23	495	0.0145169	gnl3|gnl2|ehd2a|tubb4b|rap1b|tuba8l3|gnaia|eef2l2|eif5b|pck2|tuba8l4|tuba8l|npm3|tubb2b|arf2b|ehd1b|gch2|eftud2|sar1b|mxa|ehd4|zgc:153654|adssl1
cellular protein modification process	Gene Ontology	GO:0006464	4	32	0.0156653	rimkla|sae1|pcmtd1|pcmt
tRNA aminoacylation for protein translation	Gene Ontology	GO:0006418	4	32	0.0156653	cars|rars|yars|sars
U1 snRNP	Gene Ontology	GO:0005685	3	17	0.0158719	snrpc|snrpa|snrpd1
embryonic skeletal system development	Gene Ontology	GO:0048706	3	17	0.0158719	hdac1|myhz2|nansa
NuA4 histone acetyltransferase complex	Gene Ontology	GO:0035267	3	17	0.0158719	ruvbl1|trrap|ruvbl2
endocytic recycling	Gene Ontology	GO:0032456	4	33	0.0171981	arf2b|ehd1b|ehd4|ehd2a
transcription regulatory region sequence-specific DNA binding	Gene Ontology	GO:0000976	10	160	0.0174897	mef2aa|foxk2|foxk1|nono|zfhx4|zfhx3|per3|klf11a|klf1|mef2cb
retina development in camera-type eye	Gene Ontology	GO:0060041	9	137	0.017905	rfc4|smarca5|smo|tyms|mcm3|chaf1b|dcaf8|lamb4|cad
chromosome	Gene Ontology	GO:0005694	10	161	0.0181434	ssrp1a|rad21a|zgc:110425|smc2|h2afx|parp1|smc4|pum3|fh|si:ch73-368j24.11
response to endoplasmic reticulum stress	Gene Ontology	GO:0034976	3	18	0.0181524	p4hb|pdia3|ufm1
MLL1 complex	Gene Ontology	GO:0071339	3	18	0.0181524	ruvbl1|hcfc1b|ruvbl2
melanosome	Gene Ontology	GO:0042470	3	18	0.0181524	hsp90aa1.1|calub|calua
nucleosome binding	Gene Ontology	GO:0031491	3	18	0.0181524	ssrp1a|eed|smarca5
DNA biosynthetic process	Gene Ontology	GO:0071897	2	6	0.018298	lig1|tk1
GATOR2 complex	Gene Ontology	GO:0061700	2	6	0.018298	sesn1|sesn2
neural plate morphogenesis	Gene Ontology	GO:0001839	2	6	0.018298	smo|vangl2
DNA replication factor A complex	Gene Ontology	GO:0005662	2	6	0.018298	smarcal1|rpa1
mitochondrial ATP synthesis coupled proton transport	Gene Ontology	GO:0042776	2	6	0.018298	cox5b2|zgc:86599
U6 snRNA binding	Gene Ontology	GO:0017070	2	6	0.018298	prpf8|rbm22
positive regulation of catalytic activity	Gene Ontology	GO:0043085	2	6	0.018298	psen1|phactr4a
negative regulation of axon extension	Gene Ontology	GO:0030517	2	6	0.018298	musk|slit3
7S RNA binding	Gene Ontology	GO:0008312	2	6	0.018298	srp68|srp14
clathrin coat of trans-Golgi network vesicle	Gene Ontology	GO:0030130	2	6	0.018298	cltcl1|clta
response to hydrogen peroxide	Gene Ontology	GO:0042542	2	6	0.018298	gpx1a|cry1a
mitotic DNA replication initiation	Gene Ontology	GO:1902975	2	6	0.018298	mcm4|mcm3
ribosomal small subunit export from nucleus	Gene Ontology	GO:0000056	2	6	0.018298	xpo1b|npm1a
signal recognition particle, endoplasmic reticulum targeting	Gene Ontology	GO:0005786	2	6	0.018298	srp68|srp14
protein targeting to ER	Gene Ontology	GO:0045047	2	6	0.018298	pmm2|srp14
rRNA methyltransferase activity	Gene Ontology	GO:0008649	2	6	0.018298	ftsj3|fbl
regulation of vacuole fusion, non-autophagic	Gene Ontology	GO:0032889	2	6	0.018298	eno3|eno1a
sarcolemma	Gene Ontology	GO:0042383	4	34	0.0188212	ryr1a|dmd|ryr1b|mlip
calcium ion transport	Gene Ontology	GO:0006816	6	73	0.0200178	ryr1a|atp2a1l|ryr1b|atp2a1|atp2a2a|psen1
embryonic cranial skeleton morphogenesis	Gene Ontology	GO:0048701	5	53	0.0200183	pmm2|leo1|pdgfra|rap1b|shrprbck1r
convergent extension	Gene Ontology	GO:0060026	5	53	0.0200183	ctnnb1|daam1b|vangl2|gpc4|rap1b
actin filament organization	Gene Ontology	GO:0007015	9	140	0.0201522	bcl2l16|fscn1a|tpm4a|actr2a|cfl1|marcksa|vangl2|myo1ca|marcksb
cytoplasmic vesicle membrane	Gene Ontology	GO:0030659	4	35	0.0205361	ryr1a|atg9a|atg9b|ryr1b
glutathione metabolic process	Gene Ontology	GO:0006749	3	19	0.0206052	gpx1a|gstz1|gstk1
growth cone	Gene Ontology	GO:0030426	3	19	0.0206052	fxr1|psen1|fscn1a
extrinsic apoptotic signaling pathway in absence of ligand	Gene Ontology	GO:0097192	3	19	0.0206052	gsk3ba|bcl2l16|mcl1a
inner ear development	Gene Ontology	GO:0048839	4	36	0.0223438	cd74a|smo|thrb|mif
enteric nervous system development	Gene Ontology	GO:0048484	4	36	0.0223438	rad21a|phactr4a|med24|ncln
chaperone binding	Gene Ontology	GO:0051087	4	36	0.0223438	ahsa1b|hspd1|cdkn1ba|bag2
cell morphogenesis	Gene Ontology	GO:0000902	4	36	0.0223438	capzb|vangl2|ttn.2|cxcl12b
microtubule organizing center	Gene Ontology	GO:0005815	5	55	0.0228443	ehbp1l1a|cdk5rap2|mapre1b|yes1|kifc1
metalloendopeptidase activity	Gene Ontology	GO:0004222	8	120	0.0230614	mmp15a|paplna|spg7|mmp11a|paplnb|pitrm1|nln|zmpste24
box C/D snoRNP assembly	Gene Ontology	GO:0000492	2	7	0.0231093	ruvbl1|ruvbl2
postreplication repair	Gene Ontology	GO:0006301	2	7	0.0231093	ube2na|msh2
positive regulation of macroautophagy	Gene Ontology	GO:0016239	2	7	0.0231093	sesn1|sesn2
commitment complex	Gene Ontology	GO:0000243	2	7	0.0231093	snrpc|snrpd1
reticulophagy	Gene Ontology	GO:0061709	2	7	0.0231093	retreg1|ufm1
translational termination	Gene Ontology	GO:0006415	2	7	0.0231093	abce1|etf1b
mismatch repair complex	Gene Ontology	GO:0032300	2	7	0.0231093	msh2|msh6
regulation of exit from mitosis	Gene Ontology	GO:0007096	2	7	0.0231093	gnl3|gnl2
nuclear export signal receptor activity	Gene Ontology	GO:0005049	2	7	0.0231093	cse1l|xpo1b
regulation of lipid biosynthetic process	Gene Ontology	GO:0046890	2	7	0.0231093	ddit3|mid1ip1l
skeletal muscle myosin thick filament assembly	Gene Ontology	GO:0030241	2	7	0.0231093	hsp90aa1.1|smyd1a
mitochondrial outer membrane translocase complex	Gene Ontology	GO:0005742	2	7	0.0231093	tomm40|tomm40l
regulation of mitotic spindle assembly	Gene Ontology	GO:1901673	2	7	0.0231093	rcc1|tprb
regulation of hematopoietic stem cell differentiation	Gene Ontology	GO:1902036	3	20	0.0232305	dnmt3bb.1|fgfr2|cdca7a
macroautophagy	Gene Ontology	GO:0016236	3	20	0.0232305	map1lc3a|gabarapb|zgc:92606
transaminase activity	Gene Ontology	GO:0008483	3	20	0.0232305	tat|got2a|got1
nuclear receptor transcription coactivator activity	Gene Ontology	GO:0030374	3	20	0.0232305	pprc1|dcaf6|ppargc1a
spliceosomal snRNP assembly	Gene Ontology	GO:0000387	3	20	0.0232305	snrpc|clns1a|snrpd1
intracellular protein transport	Gene Ontology	GO:0006886	15	297	0.0233346	arf2b|tnpo2|ap1m1|cd74a|xpo1b|ap2b1|ap2a1|clta|cse1l|cltcl1|sar1b|copb2|kpnb1|ipo4|sec31a
ribosome binding	Gene Ontology	GO:0043022	4	37	0.0242455	eef2l2|eif2a|eif6|letm2
cellular calcium ion homeostasis	Gene Ontology	GO:0006874	5	56	0.0243491	ryr1a|atp2a1l|ryr1b|atp2a1|atp2a2a
very long-chain fatty acid biosynthetic process	Gene Ontology	GO:0042761	3	21	0.0260284	tecrl2b|tecra|hacd2
protein phosphatase 1 binding	Gene Ontology	GO:0008157	3	21	0.0260284	phactr4a|ppp1r3cb|ppp1r3ab
closure of optic fissure	Gene Ontology	GO:0061386	3	21	0.0260284	phactr4a|sox11a|sfrp1a
nucleosome positioning	Gene Ontology	GO:0016584	3	21	0.0260284	zgc:110425|smarca5|si:ch73-368j24.11
negative regulation of chromatin silencing	Gene Ontology	GO:0031936	3	21	0.0260284	zgc:110425|wu:fi16e04|si:ch73-368j24.11
recycling endosome membrane	Gene Ontology	GO:0055038	3	21	0.0260284	ehd1b|ehd4|ehd2a
muscle organ development	Gene Ontology	GO:0007517	4	38	0.0262422	smo|hsp90aa1.1|dmd|myf6
lymphangiogenesis	Gene Ontology	GO:0001946	4	38	0.0262422	psen1|cad|dll4|e2f8
ubiquitin-dependent protein catabolic process	Gene Ontology	GO:0006511	12	223	0.0266952	arih2|usp1|asb2b|fbxl5|usp2a|uhrf1|rnf150b|ubl7b|usp28|psmd11a|usp25|spsb1
central nervous system development	Gene Ontology	GO:0007417	7	101	0.0272825	nono|smo|smarca4a|marcksa|sar1b|marcksb|ccnk
one-carbon metabolic process	Gene Ontology	GO:0006730	4	39	0.0283346	aldh1l2|aldh1l1|gnmt|cahz
regulation of RNA splicing	Gene Ontology	GO:0043484	4	39	0.0283346	rbm12|ptbp1a|hnrnpl|usp39
embryonic hemopoiesis	Gene Ontology	GO:0035162	4	39	0.0283346	alas2|tfr1a|epb41b|cx43
phosphocreatine biosynthetic process	Gene Ontology	GO:0046314	2	8	0.0283762	ckmt2b|ckma
Prp19 complex	Gene Ontology	GO:0000974	2	8	0.0283762	prpf19|rbm22
GABA receptor binding	Gene Ontology	GO:0050811	2	8	0.0283762	gabarapb|zgc:92606
protein localization to phagophore assembly site	Gene Ontology	GO:0034497	2	8	0.0283762	atg9a|atg9b
cardiac ventricle development	Gene Ontology	GO:0003231	2	8	0.0283762	smo|smarca5
four-way junction DNA binding	Gene Ontology	GO:0000400	2	8	0.0283762	msh2|msh6
positive regulation of pseudopodium assembly	Gene Ontology	GO:0031274	2	8	0.0283762	cdc42ep3|cdc42ep4b
polyamine biosynthetic process	Gene Ontology	GO:0006596	2	8	0.0283762	sms|srm
rRNA methylation	Gene Ontology	GO:0031167	2	8	0.0283762	ftsj3|fbl
skeletal muscle thin filament assembly	Gene Ontology	GO:0030240	2	8	0.0283762	hsp90aa1.1|smyd1a
creatine kinase activity	Gene Ontology	GO:0004111	2	8	0.0283762	ckmt2b|ckma
negative regulation of intrinsic apoptotic signaling pathway	Gene Ontology	GO:2001243	2	8	0.0283762	bcl2l16|mcl1a
clathrin coat of coated pit	Gene Ontology	GO:0030132	2	8	0.0283762	cltcl1|clta
digestive system development	Gene Ontology	GO:0055123	2	8	0.0283762	sec13|sec31a
actin filament bundle	Gene Ontology	GO:0032432	2	8	0.0283762	marcksa|marcksb
membrane coat	Gene Ontology	GO:0030117	3	22	0.0289986	copb2|ap2a1|ap2b1
protein disulfide oxidoreductase activity	Gene Ontology	GO:0015035	3	22	0.0289986	zgc:56493|sh3bgrl3|gstk1
autophagosome membrane	Gene Ontology	GO:0000421	3	22	0.0289986	map1lc3a|gabarapb|zgc:92606
iron ion homeostasis	Gene Ontology	GO:0055072	3	22	0.0289986	hmox2a|slc25a28|fbxl5
Z disc	Gene Ontology	GO:0030018	5	60	0.0309985	ryr1a|psen1|ryr1b|hsp90aa1.1|casq1b
protein peptidyl-prolyl isomerization	Gene Ontology	GO:0000413	3	23	0.03214	ppil1|nktr|ppib
endocytic vesicle	Gene Ontology	GO:0030139	3	23	0.03214	ehd1b|ehd4|ehd2a
oxidoreductase activity, acting on the aldehyde or oxo group of donors, NAD or NADP as acceptor	Gene Ontology	GO:0016620	3	23	0.03214	aldh1l2|aldh1l1|aldh18a1
receptor-mediated endocytosis	Gene Ontology	GO:0006898	3	23	0.03214	cltcl1|tfr1a|ap2a1
Wnt signaling pathway	Gene Ontology	GO:0016055	8	129	0.0327866	hdac1|sfrp2|zranb1b|axin2|tnksb|ctnnb1|sfrp1a|vangl2
integral component of endoplasmic reticulum membrane	Gene Ontology	GO:0030176	6	83	0.0335039	ext1c|hacd2|retreg1|wfs1a|rrbp1a|zmpste24
chromosome organization	Gene Ontology	GO:0051276	2	9	0.0340705	smc2|smc4
ribonucleoprotein complex binding	Gene Ontology	GO:0043021	2	9	0.0340705	bop1|pes
SRP-dependent cotranslational protein targeting to membrane	Gene Ontology	GO:0006614	2	9	0.0340705	srp68|srp14
hematopoietic stem cell homeostasis	Gene Ontology	GO:0061484	2	9	0.0340705	sae1|dnmt3bb.1
Swr1 complex	Gene Ontology	GO:0000812	2	9	0.0340705	ruvbl1|ruvbl2
retinal cone cell development	Gene Ontology	GO:0046549	2	9	0.0340705	thrb|med24
intestinal epithelial structure maintenance	Gene Ontology	GO:0060729	2	9	0.0340705	ptbp1a|uhrf1
ribosomal large subunit export from nucleus	Gene Ontology	GO:0000055	2	9	0.0340705	xpo1b|npm1a
DNA binding, bending	Gene Ontology	GO:0008301	2	9	0.0340705	hmgb3a|hmgb2b
AMP metabolic process	Gene Ontology	GO:0046033	2	9	0.0340705	ak1|ampd1
U2-type catalytic step 2 spliceosome	Gene Ontology	GO:0071007	2	9	0.0340705	eftud2|rbm22
intercalated disc	Gene Ontology	GO:0014704	2	9	0.0340705	ctnnb1|cx43
cytoskeletal anchor activity	Gene Ontology	GO:0008093	2	9	0.0340705	ank1b|gas2l3
dioxygenase activity	Gene Ontology	GO:0051213	4	42	0.0351922	hif1an|hgd|hpdb|bco1
transcription regulator complex	Gene Ontology	GO:0005667	10	181	0.0352896	tle2c|nr4a2b|ahrrb|june|rb1|e2f8|sox11a|skila|sox7|cry1a
cytochrome-c oxidase activity	Gene Ontology	GO:0004129	3	24	0.0354516	cox5b2|zgc:86599|cox4i1l
microvillus	Gene Ontology	GO:0005902	3	24	0.0354516	ctnnb1|myo1ca|fscn1a
response to yeast	Gene Ontology	GO:0001878	3	24	0.0354516	mcm4|xpo1b|hspa5
cell cycle	Gene Ontology	GO:0007049	9	156	0.0356543	rad21a|h2afx|e2f8|mcm7|chaf1a|mcmbp|rbbp4|uhrf1|ccnk
ribonucleoprotein complex	Gene Ontology	GO:1990904	5	64	0.0386851	eftud2|rbm12|eef2l2|pabpc4|npm1a
intrinsic apoptotic signaling pathway in response to DNA damage	Gene Ontology	GO:0008630	3	25	0.0389319	bcl2l16|msh6|mcl1a
neuromast development	Gene Ontology	GO:0048884	3	25	0.0389319	cd74a|rtn4a|setb
mRNA cis splicing, via spliceosome	Gene Ontology	GO:0045292	3	25	0.0389319	rbm22|srsf3b|rbm4.2
clathrin-coated pit	Gene Ontology	GO:0005905	3	25	0.0389319	cltcl1|ap2a1|clta
ferrous iron binding	Gene Ontology	GO:0008198	3	25	0.0389319	hif1an|bco1|egln1b
monosaccharide binding	Gene Ontology	GO:0048029	2	10	0.0401656	gpib|pfkmb
structural constituent of muscle	Gene Ontology	GO:0008307	2	10	0.0401656	cavin1a|ttn.2
proteasome binding	Gene Ontology	GO:0070628	2	10	0.0401656	psme4a|rad23ab
axis elongation	Gene Ontology	GO:0003401	2	10	0.0401656	cbsb|vangl2
cardiac myofibril assembly	Gene Ontology	GO:0055003	2	10	0.0401656	tpm4a|asb2b
peptidyl-arginine methylation	Gene Ontology	GO:0018216	2	10	0.0401656	prmt1|prmt5
positive regulation of innate immune response	Gene Ontology	GO:0045089	2	10	0.0401656	hmgb3a|hmgb2b
ubiquitin-like modifier activating enzyme activity	Gene Ontology	GO:0008641	2	10	0.0401656	sae1|uba2
regulation of lipid metabolic process	Gene Ontology	GO:0019216	2	10	0.0401656	pparaa|pparab
hepatocyte differentiation	Gene Ontology	GO:0070365	2	10	0.0401656	pck2|e2f8
aldehyde dehydrogenase (NAD+) activity	Gene Ontology	GO:0004029	2	10	0.0401656	aldh1l2|aldh1l1
protein-arginine N-methyltransferase activity	Gene Ontology	GO:0016274	2	10	0.0401656	prmt1|prmt5
RNA polymerase II CTD heptapeptide repeat kinase activity	Gene Ontology	GO:0008353	2	10	0.0401656	cdk8|cdk4
negative regulation of insulin receptor signaling pathway	Gene Ontology	GO:0046627	2	10	0.0401656	tsc2|tsc1b
optic nerve development	Gene Ontology	GO:0021554	2	10	0.0401656	rtn4a|rb1
sequence-specific double-stranded DNA binding	Gene Ontology	GO:1990837	2	10	0.0401656	hnrnpaba|ahrrb
90S preribosome	Gene Ontology	GO:0030686	2	10	0.0401656	rsl1d1|utp20
mismatched DNA binding	Gene Ontology	GO:0030983	2	10	0.0401656	msh2|msh6
cyclosporin A binding	Gene Ontology	GO:0016018	2	10	0.0401656	nktr|ppib
regulation of sprouting angiogenesis	Gene Ontology	GO:1903670	2	10	0.0401656	dll4|tmem33
chromosome segregation	Gene Ontology	GO:0007059	4	44	0.0402515	knstrn|rad21a|top2b|si:ch211-285c6.3
ATP transmembrane transporter activity	Gene Ontology	GO:0005347	4	44	0.0402515	slc25a55b|slc25a23a|slc25a33|slc25a4
negative regulation of Notch signaling pathway	Gene Ontology	GO:0045746	3	26	0.0425789	hif1an|ptbp1a|dll4
dorsal/ventral pattern formation	Gene Ontology	GO:0009953	7	112	0.0427613	hdac1|tob1a|axin2|ctnnb1|ap2a1|ptbp1a|usp25
neuron development	Gene Ontology	GO:0048666	4	45	0.0429279	tenm3|eftud2|hsd17b4|dusp26
positive regulation of transcription, DNA-templated	Gene Ontology	GO:0045893	9	163	0.0444867	smarcc1a|tfeb|zfhx4|zfhx3|ing5a|tp53inp1|dnajc2|rfxap|ilf2
exocrine pancreas development	Gene Ontology	GO:0031017	4	46	0.0457021	hdac1|smo|dnmt1|pes
rhythmic process	Gene Ontology	GO:0048511	3	27	0.0463906	ezh2|nfil3|mybbp1a
ATP-dependent chromatin remodeling	Gene Ontology	GO:0043044	3	27	0.0463906	smarca4a|smarcc1a|smarca5
protein modification by small protein conjugation	Gene Ontology	GO:0032446	2	11	0.0466355	sae1|uba2
commissural neuron axon guidance	Gene Ontology	GO:0071679	2	11	0.0466355	smo|vangl2
COPI vesicle coat	Gene Ontology	GO:0030126	2	11	0.0466355	copb2|cope
nuclear matrix	Gene Ontology	GO:0016363	2	11	0.0466355	rad21a|xpot
Hsp90 protein binding	Gene Ontology	GO:0051879	2	11	0.0466355	ahsa1b|stip1
regulation of glycogen biosynthetic process	Gene Ontology	GO:0005979	2	11	0.0466355	ppp1r3ab|ppp1r3cb
glycogen biosynthetic process	Gene Ontology	GO:0005978	2	11	0.0466355	gys1|ppp1r3cb
fructose metabolic process	Gene Ontology	GO:0006000	2	11	0.0466355	pfkfb3|fbp2
positive regulation of mRNA splicing, via spliceosome	Gene Ontology	GO:0048026	2	11	0.0466355	sf3b4|cirbpa
U5 snRNP	Gene Ontology	GO:0005682	2	11	0.0466355	prpf8|snrpd1
cell migration involved in gastrulation	Gene Ontology	GO:0042074	5	68	0.047437	cyt1|vangl2|bcl2l16|gpc4|cxcl12b
actin cytoskeleton	Gene Ontology	GO:0015629	7	115	0.0477989	lima1a|svila|fscn1a|zgc:86896|cfl1|ablim2|myo1ca
extracellular matrix	Gene Ontology	GO:0031012	10	193	0.0497719	col17a1a|mmp11a|col5a3a|paplna|col5a2b|paplnb|col9a3|mmp15a|postna|col10a1b
translation	Gene Ontology	GO:0006412	12	247	0.0498552	eef2k|mrpl35|dhx29|ell|eif4a1a|farsa|eif6|rars|yars|eif2a|eif4e1c|sars
double-stranded RNA binding	Gene Ontology	GO:0003725	3	28	0.0503645	ilf3b|ifih1|ilf2
insulin receptor signaling pathway	Gene Ontology	GO:0008286	3	28	0.0503645	gsk3ba|foxo3b|irs1
GTP-Rho binding	Gene Ontology	GO:0017049	3	28	0.0503645	cdc42ep3|si:dkey-40c11.1|cdc42ep4b
chromosome condensation	Gene Ontology	GO:0030261	3	28	0.0503645	zgc:110425|top2b|si:ch73-368j24.11
oxidoreductase activity, acting on the CH-OH group of donors, NAD or NADP as acceptor	Gene Ontology	GO:0016616	4	48	0.0515433	idh2|mdh2|phgdh|gpd1b
nucleosome	Gene Ontology	GO:0000786	5	70	0.0522175	kat6b|ttn.2|h2afx|si:ch73-368j24.11|zgc:110425
ubiquitin protein ligase binding	Gene Ontology	GO:0031625	5	70	0.0522175	txnipa|map1lc3a|gabarapb|txnipb|zgc:92606
mitochondrial inner membrane	Gene Ontology	GO:0005743	9	169	0.0531336	si:ch73-141c7.1|spg7|psen1|slc25a4|hspd1|alas2|slc25a33|sdha|slc25a28
central nervous system morphogenesis	Gene Ontology	GO:0021551	2	12	0.0534558	zranb1b|usp28
glycogen binding	Gene Ontology	GO:2001069	2	12	0.0534558	ppp1r3ab|ppp1r3cb
Ino80 complex	Gene Ontology	GO:0031011	2	12	0.0534558	ruvbl1|ruvbl2
epithelial cilium movement involved in extracellular fluid movement	Gene Ontology	GO:0003351	2	12	0.0534558	ruvbl1|ruvbl2
muscle cell development	Gene Ontology	GO:0055001	2	12	0.0534558	capzb|gpc4
actin filament depolymerization	Gene Ontology	GO:0030042	2	12	0.0534558	mical2a|cfl1
microtubule associated complex	Gene Ontology	GO:0005875	2	12	0.0534558	map1b|dynll1
lipid storage	Gene Ontology	GO:0019915	2	12	0.0534558	plin6|plin1
RNA splicing	Gene Ontology	GO:0008380	6	94	0.0539114	snrpd1|aqr|lsm6|rbm22|eif4a3|wbp4
calmodulin binding	Gene Ontology	GO:0005516	6	94	0.0539114	eef2k|cnn3b|phkb|marcksa|marcksb|epb41b
regulation of intracellular pH	Gene Ontology	GO:0051453	3	29	0.0544981	cxcl12b|slc9a1b|slc4a7
notochord development	Gene Ontology	GO:0030903	4	49	0.0546095	col5a3a|gpc4|ctps1b|copb2
regulation of gene expression	Gene Ontology	GO:0010468	8	145	0.0563033	dnmt3bb.1|tob1a|ahrrb|tob1b|dnmt3ab|nr1d1|igf2bp3|prdm2a
protein deubiquitination	Gene Ontology	GO:0016579	5	72	0.0572685	usp1|usp25|usp39|usp2a|usp28
regulation of alternative mRNA splicing, via spliceosome	Gene Ontology	GO:0000381	5	72	0.0572685	fxr1|rbm4.2|srsf3b|eif4a3|snrpc
muscle contraction	Gene Ontology	GO:0006936	4	50	0.0577722	tpm4a|tnni4a|dmd|myom1b
damaged DNA binding	Gene Ontology	GO:0003684	3	30	0.0587886	cry-dash|rpa1|rad23ab
translation elongation factor activity	Gene Ontology	GO:0003746	3	30	0.0587886	eef2k|eef2l2|ell
mitochondrion organization	Gene Ontology	GO:0007005	3	30	0.0587886	lonp1|ppargc1a|spg7
fatty acid metabolic process	Gene Ontology	GO:0006631	5	73	0.0598954	pparaa|pparab|hacd2|acot20|hadhaa
intermediate filament	Gene Ontology	GO:0005882	5	73	0.0598954	lmnb2|krt97|cyt1|synm|lmnb1
identical protein binding	Gene Ontology	GO:0042802	5	73	0.0598954	musk|tfg|gnmt|pfkmb|ctps1b
nuclear speck	Gene Ontology	GO:0016607	5	73	0.0598954	apex1|psme4a|srsf3b|eif4a3|rbm4.2
eukaryotic translation initiation factor 4F complex	Gene Ontology	GO:0016281	2	13	0.0606027	eif4g2b|eif4e1c
negative regulation of TORC1 signaling	Gene Ontology	GO:1904262	2	13	0.0606027	sesn1|sesn2
5'-nucleotidase activity	Gene Ontology	GO:0008253	2	13	0.0606027	nt5dc2|nt5c1ab
artery development	Gene Ontology	GO:0060840	2	13	0.0606027	dll4|sox7
sister chromatid cohesion	Gene Ontology	GO:0007062	2	13	0.0606027	rad21a|mcmbp
RNA methylation	Gene Ontology	GO:0001510	2	13	0.0606027	nsun2|ftsj3
glutamine metabolic process	Gene Ontology	GO:0006541	2	13	0.0606027	ctps1b|cad
cis-Golgi network	Gene Ontology	GO:0005801	2	13	0.0606027	kdelr2a|kdelr2b
retinal pigment epithelium development	Gene Ontology	GO:0003406	2	13	0.0606027	smarca4a|ctsd
cardiac muscle cell differentiation	Gene Ontology	GO:0055007	2	13	0.0606027	mef2cb|ddx39ab
protein transmembrane transporter activity	Gene Ontology	GO:0008320	2	13	0.0606027	tomm40|tomm40l
ubiquitin-dependent ERAD pathway	Gene Ontology	GO:0030433	4	51	0.0610308	rnf103|hspa5|hsp90b1|tmub2
translational elongation	Gene Ontology	GO:0006414	3	31	0.0632328	eef2k|eef2l2|ell
cellular response to estrogen stimulus	Gene Ontology	GO:0071391	3	31	0.0632328	pah|lman1|fkbp11
neuron migration	Gene Ontology	GO:0001764	3	31	0.0632328	hdac1|vangl2|cxcl12b
mRNA transport	Gene Ontology	GO:0051028	3	31	0.0632328	igf2bp3|nup93|eif4a3
vasculogenesis	Gene Ontology	GO:0001570	4	52	0.0643846	smo|cxcl12b|sox7|ell
neural crest cell migration	Gene Ontology	GO:0001755	6	99	0.0652209	capzb|pdgfra|aldh1l1|arl6ip1|fscn1a|phactr4a
cytoskeleton	Gene Ontology	GO:0005856	19	463	0.0661783	rad21a|dynll1|gas2l3|capzb|cdc42ep3|tubb4b|cep170aa|tuba8l3|actr2a|zgc:86896|yes1|fscn1a|tuba8l4|tuba8l|dmd|epb41b|mid1ip1l|cdc42ep4b|tubb2b
lyase activity	Gene Ontology	GO:0016829	7	125	0.0672336	apex1|hacd2|tpi1b|cahz|cbsb|fh|fech
cell population proliferation	Gene Ontology	GO:0008283	3	32	0.0678276	tacc2|cx43|mif
convergent extension involved in axis elongation	Gene Ontology	GO:0060028	3	32	0.0678276	hdac1|vangl2|gpc4
neurogenesis	Gene Ontology	GO:0022008	4	53	0.0678328	pmm2|btbd2a|daglb|fbl
proteasome complex	Gene Ontology	GO:0000502	4	53	0.0678328	psmc1b|psmd11a|psme4a|p4hb
blood circulation	Gene Ontology	GO:0008015	2	14	0.0680538	rad21a|myh11a
actin crosslink formation	Gene Ontology	GO:0051764	2	14	0.0680538	actn1|gas2l3
positive regulation of interleukin-6 production	Gene Ontology	GO:0032755	2	14	0.0680538	hspd1|ifih1
protein phosphatase type 1 complex	Gene Ontology	GO:0000164	2	14	0.0680538	ppp1r3ab|ppp1r3cb
hemoglobin biosynthetic process	Gene Ontology	GO:0042541	2	14	0.0680538	alas2|tfr1a
clathrin adaptor activity	Gene Ontology	GO:0035615	2	14	0.0680538	ap1m1|ap2a1
ruffle	Gene Ontology	GO:0001726	2	14	0.0680538	myo1ca|fscn1a
G2/M transition of mitotic cell cycle	Gene Ontology	GO:0000086	2	14	0.0680538	cdc25b|skp2
larval locomotory behavior	Gene Ontology	GO:0008345	2	14	0.0680538	ryr1b|fbxo32
sarcomere	Gene Ontology	GO:0030017	2	14	0.0680538	myom1b|dusp27
microtubule plus-end	Gene Ontology	GO:0035371	2	14	0.0680538	knstrn|mapre1b
Arp2/3 protein complex	Gene Ontology	GO:0005885	2	14	0.0680538	zgc:86896|actr2a
steroid hormone receptor activity	Gene Ontology	GO:0003707	5	76	0.0681805	pparaa|pparab|nr4a2b|thrb|nr1d1
transcription corepressor activity	Gene Ontology	GO:0003714	6	101	0.0701047	tle2c|tob1a|tob1b|trib3|mlip|mybbp1a
double-stranded DNA binding	Gene Ontology	GO:0003690	4	54	0.0713746	zgc:110425|msh6|si:ch73-368j24.11|pnkp
peptidase activity	Gene Ontology	GO:0008233	16	379	0.071779	pitrm1|lonp1|ctsla|mmp11a|usp1|cfd|mmp15a|ctsd|capn12|usp2a|zranb1b|p4hb|usp25|nln|psen1|zmpste24
retrograde vesicle-mediated transport, Golgi to endoplasmic reticulum	Gene Ontology	GO:0006890	3	33	0.0725696	copb2|kdelr2a|cope
actin filament bundle assembly	Gene Ontology	GO:0051017	3	33	0.0725696	actn1|lima1a|fscn1a
cilium assembly	Gene Ontology	GO:0060271	10	209	0.0745797	ehd1b|ehd4|dynll1|ehd2a|tubb4b|ttc36|cfl1|vangl2|fgfr2|npm3
cell differentiation	Gene Ontology	GO:0030154	19	471	0.0749678	mef2aa|sox11a|myf6|pparaa|prrc2c|bhlhe41|ddx3xb|thrb|med24|rb1|tenm3|elk3|pparab|nr1d1|vangl2|mef2cb|sox7|yes1|cx43
developmental growth	Gene Ontology	GO:0048589	2	15	0.0757874	smarcal1|stat5a
dendrite development	Gene Ontology	GO:0016358	2	15	0.0757874	ulk2|map1b
transcription elongation from RNA polymerase II promoter	Gene Ontology	GO:0006368	2	15	0.0757874	leo1|ell
otolith morphogenesis	Gene Ontology	GO:0032474	2	15	0.0757874	smo|ttc36
MAP kinase kinase activity	Gene Ontology	GO:0004708	2	15	0.0757874	rap1b|si:ch211-171h4.3
TORC2 complex	Gene Ontology	GO:0031932	2	15	0.0757874	sesn1|sesn2
pseudouridine synthesis	Gene Ontology	GO:0001522	2	15	0.0757874	dkc1|gar1
negative regulation of inflammatory response	Gene Ontology	GO:0050728	2	15	0.0757874	pparaa|pparab
heart looping	Gene Ontology	GO:0001947	7	129	0.0761624	rad21a|atp2a2a|apex1|trib3|smarca4a|gsk3ba|smo
substrate adhesion-dependent cell spreading	Gene Ontology	GO:0034446	3	34	0.0774554	lamc3|lamb4|atrn
positive regulation of gene expression	Gene Ontology	GO:0010628	4	56	0.0787352	apex1|mef2aa|prrx1b|klf1
release of sequestered calcium ion into cytosol	Gene Ontology	GO:0051209	2	16	0.083783	ryr1a|ryr1b
dorsal/ventral axis specification	Gene Ontology	GO:0009950	2	16	0.083783	ap2a1|axin2
purine nucleotide metabolic process	Gene Ontology	GO:0006163	2	16	0.083783	ak1|gmpr
phagophore assembly site	Gene Ontology	GO:0000407	2	16	0.083783	atg9a|atg9b
RNA polymerase II repressing transcription factor binding	Gene Ontology	GO:0001103	2	16	0.083783	pparaa|pparab
Cul4-RING E3 ubiquitin ligase complex	Gene Ontology	GO:0080008	2	16	0.083783	dcaf8|dcaf6
protein catabolic process	Gene Ontology	GO:0030163	2	16	0.083783	psmc1b|lonp1
fructose 1,6-bisphosphate metabolic process	Gene Ontology	GO:0030388	2	16	0.083783	pfkmb|fbp2
dorsal convergence	Gene Ontology	GO:0060030	2	16	0.083783	vangl2|gpc4
basement membrane assembly	Gene Ontology	GO:0070831	2	16	0.083783	col14a1a|lamb4
DNA-binding transcription activator activity, RNA polymerase II-specific	Gene Ontology	GO:0001228	8	160	0.0861848	ddit3|myf6|stat1b|stat1a|stat5a|arid3b|tbx18|sox11a
nuclear envelope	Gene Ontology	GO:0005635	4	58	0.0864576	lmnb2|cse1l|zgc:73226|mlip
neuronal cell body	Gene Ontology	GO:0043025	4	58	0.0864576	fxr1|psen1|hsp90aa1.1|map1b
circadian regulation of gene expression	Gene Ontology	GO:0032922	3	36	0.0876432	per3|bhlhe41|nr1d1
endosomal transport	Gene Ontology	GO:0016197	3	36	0.0876432	ehd1b|ehd4|ehd2a
determination of left/right symmetry	Gene Ontology	GO:0007368	6	108	0.0888077	dnmt3bb.1|sesn1|dnmt1|atp1a1a.1|trib3|wdr18
Golgi membrane	Gene Ontology	GO:0000139	10	217	0.089445	slc10a7|cope|psen1|hpdb|lman1|arfgap1|golim4a|copb2|kdelr2a|chst7
cytokine-mediated signaling pathway	Gene Ontology	GO:0019221	4	59	0.0904516	ddx58|stat5a|stat1b|stat1a
camera-type eye development	Gene Ontology	GO:0043010	4	59	0.0904516	rtn4a|eftud2|gart|thrb
protein sumoylation	Gene Ontology	GO:0016925	2	17	0.0920207	sae1|uba2
Arp2/3 complex-mediated actin nucleation	Gene Ontology	GO:0034314	2	17	0.0920207	zgc:86896|actr2a
neural tube formation	Gene Ontology	GO:0001841	2	17	0.0920207	vangl2|mdka
apoptotic signaling pathway	Gene Ontology	GO:0097190	2	17	0.0920207	si:dkey-188i13.6|dap1b
posterior lateral line development	Gene Ontology	GO:0048916	2	17	0.0920207	rtn4a|canx
branching involved in blood vessel morphogenesis	Gene Ontology	GO:0001569	2	17	0.0920207	sars|dll4
U12-type spliceosomal complex	Gene Ontology	GO:0005689	2	17	0.0920207	sf3b4|snrpd1
NAD+ ADP-ribosyltransferase activity	Gene Ontology	GO:0003950	3	37	0.0929378	tnksb|parp1|cpsf1
glucose homeostasis	Gene Ontology	GO:0042593	3	37	0.0929378	tnksb|foxo3b|pdk4
ubiquitin ligase complex	Gene Ontology	GO:0000151	4	60	0.0945323	abtb1|shrprbck1r|asb2b|arih2
somitogenesis	Gene Ontology	GO:0001756	5	85	0.0966048	tbx18|fxr1|vangl2|mef2aa|rap1b
ubiquitin binding	Gene Ontology	GO:0043130	3	38	0.0983609	shrprbck1r|bub3|rad23ab
regulation of signal transduction	Gene Ontology	GO:0009966	3	38	0.0983609	gpc4|nomo|ncln
response to oxidative stress	Gene Ontology	GO:0006979	3	38	0.0983609	gpx1a|hmox2a|gpx7
determination of heart left/right asymmetry	Gene Ontology	GO:0061371	4	61	0.0986985	tram1|fgfr2|ttc36|cfl1
axonemal dynein complex assembly	Gene Ontology	GO:0070286	2	18	0.100482	ruvbl1|ruvbl2
protein stabilization	Gene Ontology	GO:0050821	2	18	0.100482	bag2|hsp90aa1.1
heme biosynthetic process	Gene Ontology	GO:0006783	2	18	0.100482	alas2|fech
cell motility	Gene Ontology	GO:0048870	2	18	0.100482	cfl1|pld1a
actin filament severing	Gene Ontology	GO:0051014	2	18	0.100482	svila|cfl1
single-stranded RNA binding	Gene Ontology	GO:0003727	2	18	0.100482	ilf3b|ifih1
head development	Gene Ontology	GO:0060322	2	18	0.100482	eftud2|gabarapb
oligodendrocyte differentiation	Gene Ontology	GO:0048709	2	18	0.100482	hdac1|pes
protein ADP-ribosylation	Gene Ontology	GO:0006471	2	18	0.100482	tnksb|parp1
positive regulation of Wnt signaling pathway	Gene Ontology	GO:0030177	2	18	0.100482	zranb1b|sfrp1a
S-adenosylmethionine-dependent methyltransferase activity	Gene Ontology	GO:0008757	2	18	0.100482	prmt1|prmt5
cyclin-dependent protein serine/threonine kinase activity	Gene Ontology	GO:0004693	2	18	0.100482	cdk8|cdk4
habenula development	Gene Ontology	GO:0021986	2	18	0.100482	ulk2|smo
ubiquinone biosynthetic process	Gene Ontology	GO:0006744	2	18	0.100482	coq8aa|si:ch73-141c7.1
sarcomere organization	Gene Ontology	GO:0045214	3	39	0.103908	ttn.2|dmd|smyd1a
tissue development	Gene Ontology	GO:0009888	3	39	0.103908	lamc3|lamb4|atrn
protein dephosphorylation	Gene Ontology	GO:0006470	7	140	0.104107	si:ch211-149b19.3|cdc25b|tab1|ptp4a1|ptprb|mtmr4|dusp27
positive regulation of cysteine-type endopeptidase activity involved in apoptotic process	Gene Ontology	GO:0043280	2	19	0.109148	rad21a|bcl2l16
protein import into mitochondrial matrix	Gene Ontology	GO:0030150	2	19	0.109148	tomm40|tomm40l
sodium channel regulator activity	Gene Ontology	GO:0017080	2	19	0.109148	fgf12b|si:ch211-225p5.8
nuclear-transcribed mRNA catabolic process, nonsense-mediated decay	Gene Ontology	GO:0000184	2	19	0.109148	smg6|eif4a3
cellular response to amino acid stimulus	Gene Ontology	GO:0071230	2	19	0.109148	sesn1|sesn2
negative regulation of TOR signaling	Gene Ontology	GO:0032007	2	19	0.109148	tsc2|tsc1b
response to virus	Gene Ontology	GO:0009615	3	40	0.109576	ifih1|rsad2|mxa
mRNA 3'-UTR binding	Gene Ontology	GO:0003730	3	40	0.109576	fxr1|igf2bp3|pabpc4
gastrulation	Gene Ontology	GO:0007369	3	40	0.109576	vangl2|aldh1l1|marcksb
protein localization to plasma membrane	Gene Ontology	GO:0072659	4	64	0.111695	ank1b|ehd1b|ehd4|ehd2a
protein heterodimerization activity	Gene Ontology	GO:0046982	7	143	0.112573	ifih1|bcl2l16|sephs1|h2afx|tenm3|ddit3|mcl1a
calcium ion transmembrane transport	Gene Ontology	GO:0070588	5	90	0.114613	ryr1a|atp2a1l|ryr1b|atp2a1|atp2a2a
defense response to virus	Gene Ontology	GO:0051607	3	41	0.115361	ilf3b|ddx58|rsad2
monooxygenase activity	Gene Ontology	GO:0004497	6	117	0.116437	ywhaqa|ywhaqb|bco1|pah|ywhae2|ywhabl
transmembrane transport	Gene Ontology	GO:0055085	21	565	0.116952	ryr1a|slc25a55b|slc25a23a|tomm40l|ryr1b|zgc:56235|slc43a1b|slc16a5a|slc44a5b|slc16a3|slc9a1b|slc25a4|abcc4|tomm40|sfxn2|slc25a33|vdac3|abcc5|vdac1|abcc1|slc39a7
positive regulation of actin filament polymerization	Gene Ontology	GO:0030838	2	20	0.118002	cdc42ep3|cdc42ep4b
L-ascorbic acid binding	Gene Ontology	GO:0031418	2	20	0.118002	egln1b|p3h1
U4/U6 x U5 tri-snRNP complex	Gene Ontology	GO:0046540	2	20	0.118002	eftud2|lsm6
monocarboxylic acid transport	Gene Ontology	GO:0015718	2	20	0.118002	slc16a5a|slc16a3
positive regulation of DNA-binding transcription factor activity	Gene Ontology	GO:0051091	2	20	0.118002	pprc1|ppargc1a
structural constituent of nuclear pore	Gene Ontology	GO:0017056	2	20	0.118002	nup93|tprb
clathrin-dependent endocytosis	Gene Ontology	GO:0072583	2	20	0.118002	clta|ap2a1
thymus development	Gene Ontology	GO:0048538	2	20	0.118002	med24|cdca7a
monocarboxylic acid transmembrane transporter activity	Gene Ontology	GO:0008028	2	20	0.118002	slc16a5a|slc16a3
embryonic organ development	Gene Ontology	GO:0048568	2	20	0.118002	hsd17b4|chaf1b
regulation of autophagy	Gene Ontology	GO:0010506	3	42	0.121257	tp53inp1|mtmr3|si:ch211-197l9.2
cell projection	Gene Ontology	GO:0042995	9	204	0.124492	podxl|map1b|cep170aa|pdgfra|actr2a|tenm3|phactr4a|myo1ca|psen1
thiol-dependent ubiquitin-specific protease activity	Gene Ontology	GO:0004843	4	67	0.125405	usp1|usp25|zranb1b|usp28
cellular response to oxidative stress	Gene Ontology	GO:0034599	2	21	0.127028	ryr1b|lonp1
SWI/SNF complex	Gene Ontology	GO:0016514	2	21	0.127028	smarca4a|smarcc1a
bone mineralization	Gene Ontology	GO:0030282	2	21	0.127028	entpd5a|slc10a7
post-anal tail morphogenesis	Gene Ontology	GO:0036342	2	21	0.127028	vangl2|gpc4
PML body	Gene Ontology	GO:0016605	2	21	0.127028	mlip|rpa1
ventricular system development	Gene Ontology	GO:0021591	2	21	0.127028	gas2l3|atp1a1a.1
tRNA methylation	Gene Ontology	GO:0030488	2	21	0.127028	mettl1|nsun2
precatalytic spliceosome	Gene Ontology	GO:0071011	2	21	0.127028	snrpd1|wbp4
mediator complex	Gene Ontology	GO:0016592	3	43	0.127262	cdk8|cdk4|med24
extracellular region	Gene Ontology	GO:0005576	24	671	0.132585	selenop|wfdc1|crhbp|htra4|si:ch211-285c6.3|gpc4|calua|col10a1b|hspa5|adma|b2m|sfrp1a|b2ml|calub|lamb4|c4|sfrp2|bgna|loxl4|adipoqa|cxcl12b|igfbp6b|slit3|kera
neural crest cell development	Gene Ontology	GO:0014032	3	44	0.13337	smarca4a|leo1|arl6ip1
cell adhesion molecule binding	Gene Ontology	GO:0050839	2	22	0.13621	tenm3|postna
polyubiquitin modification-dependent protein binding	Gene Ontology	GO:0031593	2	22	0.13621	ubl7b|rad23ab
methylated histone binding	Gene Ontology	GO:0035064	2	22	0.13621	ing5a|uhrf1
embryonic neurocranium morphogenesis	Gene Ontology	GO:0048702	2	22	0.13621	smo|pdgfra
chordate embryonic development	Gene Ontology	GO:0043009	6	124	0.140553	smg6|bcl2l16|rbm22|mcl1a|gart|foxo3b
transcription, DNA-templated	Gene Ontology	GO:0006351	4	71	0.144717	mef2cb|mitfb|ablim2|nfil3
phosphotransferase activity, alcohol group as acceptor	Gene Ontology	GO:0016773	2	23	0.145532	adpgk|adka
nuclear membrane	Gene Ontology	GO:0031965	2	23	0.145532	sephs1|nup93
otic vesicle development	Gene Ontology	GO:0071599	2	23	0.145532	nono|atp1a1a.1
anion transport	Gene Ontology	GO:0006820	2	23	0.145532	vdac1|slc4a7
non-canonical Wnt signaling pathway	Gene Ontology	GO:0035567	2	23	0.145532	sfrp2|sfrp1a
lamellipodium	Gene Ontology	GO:0030027	3	46	0.145882	podxl|phactr4a|fscn1a
metabolic process	Gene Ontology	GO:0008152	4	72	0.149718	ganab|gart|pfkmb|rrm1
cell migration	Gene Ontology	GO:0016477	7	155	0.149867	zranb1b|atrn|podxl|gpc4|fscn1a|lamc3|lamb4
ubiquitin protein ligase activity	Gene Ontology	GO:0061630	11	274	0.151158	trim101|arih2|prpf19|si:ch73-364h19.2|rnf150b|rnf139|trim3b|rnf24|ubr7|uhrf1|trim55b
CENP-A containing nucleosome assembly	Gene Ontology	GO:0034080	1	5	0.151454	nasp
Notch receptor processing	Gene Ontology	GO:0007220	1	5	0.151454	psen1
protein localization to microtubule plus-end	Gene Ontology	GO:1904825	1	5	0.151454	mapre1b
telomerase RNA binding	Gene Ontology	GO:0070034	1	5	0.151454	smg6
regulation of G2/M transition of mitotic cell cycle	Gene Ontology	GO:0010389	1	5	0.151454	cdc25b
negative regulation of sodium ion transport	Gene Ontology	GO:0010766	1	5	0.151454	wnk4b
smooth muscle cell differentiation	Gene Ontology	GO:0051145	1	5	0.151454	si:dkeyp-69b9.3
IMP biosynthetic process	Gene Ontology	GO:0006188	1	5	0.151454	ampd1
spinal cord oligodendrocyte cell differentiation	Gene Ontology	GO:0021529	1	5	0.151454	leo1
hypotonic salinity response	Gene Ontology	GO:0042539	1	5	0.151454	cahz
peptidyl-proline dioxygenase activity	Gene Ontology	GO:0031543	1	5	0.151454	egln1b
'de novo' pyrimidine nucleobase biosynthetic process	Gene Ontology	GO:0006207	1	5	0.151454	cad
intestinal epithelial cell differentiation	Gene Ontology	GO:0060575	1	5	0.151454	tsc2
3-hydroxyacyl-CoA dehydrogenase activity	Gene Ontology	GO:0003857	1	5	0.151454	hadhaa
A band	Gene Ontology	GO:0031672	1	5	0.151454	hsp90aa1.1
sodium channel inhibitor activity	Gene Ontology	GO:0019871	1	5	0.151454	si:ch211-225p5.8
apoptotic cell clearance	Gene Ontology	GO:0043277	1	5	0.151454	txndc5
endochondral ossification	Gene Ontology	GO:0001958	1	5	0.151454	gpc4
GDP-mannose biosynthetic process	Gene Ontology	GO:0009298	1	5	0.151454	pmm2
response to arsenic-containing substance	Gene Ontology	GO:0046685	1	5	0.151454	mxa
positive regulation of sodium ion transmembrane transporter activity	Gene Ontology	GO:2000651	1	5	0.151454	wnk4b
fatty acid alpha-oxidation	Gene Ontology	GO:0001561	1	5	0.151454	phyh
chondroitin sulfate biosynthetic process	Gene Ontology	GO:0030206	1	5	0.151454	chst7
negative regulation of toll-like receptor signaling pathway	Gene Ontology	GO:0034122	1	5	0.151454	b2m
actomyosin contractile ring assembly	Gene Ontology	GO:0000915	1	5	0.151454	si:dkey-40c11.1
FACT complex	Gene Ontology	GO:0035101	1	5	0.151454	ssrp1a
signal recognition particle	Gene Ontology	GO:0048500	1	5	0.151454	srp14
positive regulation of transcription by RNA polymerase I	Gene Ontology	GO:0045943	1	5	0.151454	utp15
polyamine metabolic process	Gene Ontology	GO:0006595	1	5	0.151454	srm
fatty acid elongation	Gene Ontology	GO:0030497	1	5	0.151454	hacd2
somatic motor neuron differentiation	Gene Ontology	GO:0021523	1	5	0.151454	smo
protein deubiquitination involved in ubiquitin-dependent protein catabolic process	Gene Ontology	GO:0071947	1	5	0.151454	zranb1b
protein tyrosine kinase collagen receptor activity	Gene Ontology	GO:0038062	1	5	0.151454	musk
GPI-anchor transamidase complex	Gene Ontology	GO:0042765	1	5	0.151454	gpaa1
lactate transmembrane transporter activity	Gene Ontology	GO:0015129	1	5	0.151454	slc16a3
regulation of heart rate by cardiac conduction	Gene Ontology	GO:0086091	1	5	0.151454	si:ch211-225p5.8
neurotransmitter biosynthetic process	Gene Ontology	GO:0042136	1	5	0.151454	daglb
regulation of nodal signaling pathway	Gene Ontology	GO:1900107	1	5	0.151454	fscn1a
histone ubiquitination	Gene Ontology	GO:0016574	1	5	0.151454	uhrf1
positive regulation of potassium ion import across plasma membrane	Gene Ontology	GO:1903288	1	5	0.151454	wnk4b
regulation of presynapse assembly	Gene Ontology	GO:1905606	1	5	0.151454	gpc4
negative regulation of G1/S transition of mitotic cell cycle	Gene Ontology	GO:2000134	1	5	0.151454	rb1
glucocorticoid receptor binding	Gene Ontology	GO:0035259	1	5	0.151454	nr4a2b
transsulfuration	Gene Ontology	GO:0019346	1	5	0.151454	cbsb
positive regulation of receptor-mediated endocytosis	Gene Ontology	GO:0048260	1	5	0.151454	hspa8
protoporphyrinogen IX biosynthetic process	Gene Ontology	GO:0006782	1	5	0.151454	alas2
cellular response to glucose stimulus	Gene Ontology	GO:0071333	1	5	0.151454	pck2
ATP-dependent peptidase activity	Gene Ontology	GO:0004176	1	5	0.151454	lonp1
regulation of heart looping	Gene Ontology	GO:1901207	1	5	0.151454	rnf207b
potassium channel inhibitor activity	Gene Ontology	GO:0019870	1	5	0.151454	wnk4b
chloride channel inhibitor activity	Gene Ontology	GO:0019869	1	5	0.151454	wnk4b
junctional membrane complex	Gene Ontology	GO:0030314	1	5	0.151454	jph1b
positive regulation of ATP-dependent microtubule motor activity, plus-end-directed	Gene Ontology	GO:2000582	1	5	0.151454	dynll1
AMP deaminase activity	Gene Ontology	GO:0003876	1	5	0.151454	ampd1
LUBAC complex	Gene Ontology	GO:0071797	1	5	0.151454	shrprbck1r
NURF complex	Gene Ontology	GO:0016589	1	5	0.151454	smarca5
negative regulation of cell differentiation	Gene Ontology	GO:0045596	1	5	0.151454	lrrc14b
blood vessel endothelial cell proliferation involved in sprouting angiogenesis	Gene Ontology	GO:0002043	1	5	0.151454	dll4
uracil DNA N-glycosylase activity	Gene Ontology	GO:0004844	1	5	0.151454	tdg.1
purine ribonucleoside salvage	Gene Ontology	GO:0006166	1	5	0.151454	adka
DNA N-glycosylase activity	Gene Ontology	GO:0019104	1	5	0.151454	tdg.1
L-methionine salvage from methylthioadenosine	Gene Ontology	GO:0019509	1	5	0.151454	enoph1
-	Gene Ontology	GO:0035372	1	5	0.151454	mapre1b
establishment of protein localization to organelle	Gene Ontology	GO:0072594	1	5	0.151454	lamp1b
protein heterotetramerization	Gene Ontology	GO:0051290	1	5	0.151454	farsa
regulation of protein kinase activity	Gene Ontology	GO:0045859	1	5	0.151454	yes1
positive regulation of telomere maintenance via telomerase	Gene Ontology	GO:0032212	1	5	0.151454	tnksb
carotene catabolic process	Gene Ontology	GO:0016121	1	5	0.151454	bco1
glycine transport	Gene Ontology	GO:0015816	1	5	0.151454	slc38a5b
norepinephrine-epinephrine-mediated vasodilation involved in regulation of systemic arterial blood pressure	Gene Ontology	GO:0002025	1	5	0.151454	adrb2b
vesicle organization	Gene Ontology	GO:0016050	1	5	0.151454	sar1b
-	Gene Ontology	GO:0032414	1	5	0.151454	wnk4b
extrinsic component of plasma membrane	Gene Ontology	GO:0019897	1	5	0.151454	epb41b
regulation of microtubule depolymerization	Gene Ontology	GO:0031114	1	5	0.151454	map1b
voltage-gated channel activity	Gene Ontology	GO:0022832	1	5	0.151454	cx43
heart formation	Gene Ontology	GO:0060914	1	5	0.151454	mef2cb
snRNA transcription by RNA polymerase II	Gene Ontology	GO:0042795	1	5	0.151454	ell
protein localization to chromosome, telomeric region	Gene Ontology	GO:0070198	1	5	0.151454	tnksb
alpha-catenin binding	Gene Ontology	GO:0045294	1	5	0.151454	ctnnb1
eye photoreceptor cell differentiation	Gene Ontology	GO:0001754	1	5	0.151454	bco1
beta-carotene 15,15'-monooxygenase activity	Gene Ontology	GO:0003834	1	5	0.151454	bco1
amyloid-beta metabolic process	Gene Ontology	GO:0050435	1	5	0.151454	psen1
norepinephrine binding	Gene Ontology	GO:0051380	1	5	0.151454	adrb2b
procollagen galactosyltransferase activity	Gene Ontology	GO:0050211	1	5	0.151454	si:ch211-114l13.7
carotenoid dioxygenase activity	Gene Ontology	GO:0010436	1	5	0.151454	bco1
3'-5'-exodeoxyribonuclease activity	Gene Ontology	GO:0008296	1	5	0.151454	pold1
rostrocaudal neural tube patterning	Gene Ontology	GO:0021903	1	5	0.151454	hdac1
phosphoric ester hydrolase activity	Gene Ontology	GO:0042578	1	5	0.151454	fbp2
I band	Gene Ontology	GO:0031674	1	5	0.151454	atp2a1
response to selenium ion	Gene Ontology	GO:0010269	1	5	0.151454	gpx1a
extrinsic apoptotic signaling pathway via death domain receptors	Gene Ontology	GO:0008625	1	5	0.151454	dedd1
isocitrate metabolic process	Gene Ontology	GO:0006102	1	5	0.151454	idh2
attachment of GPI anchor to protein	Gene Ontology	GO:0016255	1	5	0.151454	gpaa1
dorsal aorta morphogenesis	Gene Ontology	GO:0035912	1	5	0.151454	smo
phosphodiesterase I activity	Gene Ontology	GO:0004528	1	5	0.151454	apex1
ribonucleoprotein granule	Gene Ontology	GO:0035770	1	5	0.151454	fxr1
positive regulation of double-strand break repair via homologous recombination	Gene Ontology	GO:1905168	1	5	0.151454	actr2a
1,4-alpha-oligoglucan phosphorylase activity	Gene Ontology	GO:0004645	1	5	0.151454	pygma
T cell activation involved in immune response	Gene Ontology	GO:0002286	1	5	0.151454	cd74a
adenosine metabolic process	Gene Ontology	GO:0046085	1	5	0.151454	nt5c1ab
DNA ligation involved in DNA repair	Gene Ontology	GO:0051103	1	5	0.151454	lig1
mitochondrial protein processing	Gene Ontology	GO:0034982	1	5	0.151454	spg7
calcium import into the mitochondrion	Gene Ontology	GO:0036444	1	5	0.151454	bcl2l16
DNA replication factor C complex	Gene Ontology	GO:0005663	1	5	0.151454	rfc4
synaptic growth at neuromuscular junction	Gene Ontology	GO:0051124	1	5	0.151454	musk
replication fork protection	Gene Ontology	GO:0048478	1	5	0.151454	smarcal1
apoptotic mitochondrial changes	Gene Ontology	GO:0008637	1	5	0.151454	hspd1
histone modification	Gene Ontology	GO:0016570	1	5	0.151454	leo1
histone monoubiquitination	Gene Ontology	GO:0010390	1	5	0.151454	uhrf1
regulation of MAP kinase activity	Gene Ontology	GO:0043405	1	5	0.151454	trib3
cell proliferation in midbrain	Gene Ontology	GO:0033278	1	5	0.151454	fgfr2
regulation of lamellipodium assembly	Gene Ontology	GO:0010591	1	5	0.151454	capzb
regulation of programmed cell death	Gene Ontology	GO:0043067	1	5	0.151454	zgc:73226
L-proline biosynthetic process	Gene Ontology	GO:0055129	1	5	0.151454	aldh18a1
negative regulation of mitotic nuclear division	Gene Ontology	GO:0045839	1	5	0.151454	mcl1a
regulation of mitotic cell cycle, embryonic	Gene Ontology	GO:0009794	1	5	0.151454	cdc25b
positive regulation of kinase activity	Gene Ontology	GO:0033674	4	73	0.154783	cd74a|musk|pdgfra|fgfr2
response to bacterium	Gene Ontology	GO:0009617	4	73	0.154783	pcna|ctsd|hadhaa|mxa
erythrocyte development	Gene Ontology	GO:0048821	2	24	0.154982	alas2|stat5a
proteasomal ubiquitin-independent protein catabolic process	Gene Ontology	GO:0010499	2	24	0.154982	psme4a|p4hb
nucleotide-excision repair	Gene Ontology	GO:0006289	2	24	0.154982	rpa1|rad23ab
filamentous actin	Gene Ontology	GO:0031941	2	24	0.154982	ehbp1l1a|gas2l3
chromatin silencing	Gene Ontology	GO:0006342	2	24	0.154982	eed|h2afx
fatty acid beta-oxidation	Gene Ontology	GO:0006635	2	24	0.154982	acadm|hadhaa
ATPase-coupled transmembrane transporter activity	Gene Ontology	GO:0042626	3	48	0.158757	abcc4|abcc5|abcc1
protein serine/threonine phosphatase activity	Gene Ontology	GO:0004722	3	48	0.158757	tab1|mtmr4|si:ch211-149b19.3
phosphatase activity	Gene Ontology	GO:0016791	7	158	0.16	psph|ptp4a1|ptprb|fbp2|mtmr4|mtmr3|dusp27
cartilage morphogenesis	Gene Ontology	GO:0060536	2	25	0.164544	gpc4|rap1b
histone deacetylase binding	Gene Ontology	GO:0042826	2	25	0.164544	mef2aa|mef2cb
fin development	Gene Ontology	GO:0033333	2	25	0.164544	cx43|and2
nucleosomal DNA binding	Gene Ontology	GO:0031492	2	25	0.164544	zgc:110425|si:ch73-368j24.11
protein homotetramerization	Gene Ontology	GO:0051289	2	25	0.164544	gnmt|pfkmb
intra-Golgi vesicle-mediated transport	Gene Ontology	GO:0006891	2	25	0.164544	copb2|cope
motor neuron axon guidance	Gene Ontology	GO:0008045	3	49	0.165321	musk|lamc3|e2f8
hematopoietic stem cell differentiation	Gene Ontology	GO:0060218	3	49	0.165321	hdac1|ap2a1|sf3a3
cadherin binding	Gene Ontology	GO:0045296	3	49	0.165321	ctnnb1|psen1|ptprb
DNA-binding transcription repressor activity, RNA polymerase II-specific	Gene Ontology	GO:0001227	4	76	0.170353	bhlhe41|pparab|nr1d1|pparaa
dephosphorylation	Gene Ontology	GO:0016311	6	132	0.170674	psph|ptp4a1|ptprb|mtmr4|mtmr3|dusp27
sphingolipid biosynthetic process	Gene Ontology	GO:0030148	2	26	0.174207	degs1|hacd2
collagen catabolic process	Gene Ontology	GO:0030574	2	26	0.174207	mmp15a|mmp11a
cardiac muscle contraction	Gene Ontology	GO:0060048	2	26	0.174207	tpm4a|tnni4a
embryonic heart tube morphogenesis	Gene Ontology	GO:0003143	2	26	0.174207	mef2cb|atp1a1a.1
negative regulation of angiogenesis	Gene Ontology	GO:0016525	2	26	0.174207	sars|adgrb3
glutathione transferase activity	Gene Ontology	GO:0004364	2	26	0.174207	gstz1|gstk1
NADPH binding	Gene Ontology	GO:0070402	1	6	0.174368	qdpra
kynurenine-oxoglutarate transaminase activity	Gene Ontology	GO:0016212	1	6	0.174368	got2a
'de novo' IMP biosynthetic process	Gene Ontology	GO:0006189	1	6	0.174368	gart
positive regulation of TORC1 signaling	Gene Ontology	GO:1904263	1	6	0.174368	sec13
U4 snRNP	Gene Ontology	GO:0005687	1	6	0.174368	snrpd1
negative regulation of phosphorylation	Gene Ontology	GO:0042326	1	6	0.174368	cdkn1ba
ADP binding	Gene Ontology	GO:0043531	1	6	0.174368	coq8aa
canonical glycolysis	Gene Ontology	GO:0061621	1	6	0.174368	pfkmb
glucosyltransferase activity	Gene Ontology	GO:0046527	1	6	0.174368	alg6
oxoglutarate dehydrogenase complex	Gene Ontology	GO:0045252	1	6	0.174368	dldh
post-chaperonin tubulin folding pathway	Gene Ontology	GO:0007023	1	6	0.174368	tbcelb
glycine transmembrane transporter activity	Gene Ontology	GO:0015187	1	6	0.174368	slc38a5b
cell migration involved in sprouting angiogenesis	Gene Ontology	GO:0002042	1	6	0.174368	cxcl12b
peripheral nervous system neuron development	Gene Ontology	GO:0048935	1	6	0.174368	hdac1
AP-2 adaptor complex	Gene Ontology	GO:0030122	1	6	0.174368	ap2a1
glutamine transport	Gene Ontology	GO:0006868	1	6	0.174368	slc38a5b
Rap protein signal transduction	Gene Ontology	GO:0032486	1	6	0.174368	rap1b
histone H3 deacetylation	Gene Ontology	GO:0070932	1	6	0.174368	hdac1
positive regulation of response to DNA damage stimulus	Gene Ontology	GO:2001022	1	6	0.174368	fxr1
DNA demethylation	Gene Ontology	GO:0080111	1	6	0.174368	apex1
unidimensional cell growth	Gene Ontology	GO:0009826	1	6	0.174368	gpc4
mannose metabolic process	Gene Ontology	GO:0006013	1	6	0.174368	pmm2
cyclin/CDK positive transcription elongation factor complex	Gene Ontology	GO:0008024	1	6	0.174368	ccnk
glycogen catabolic process	Gene Ontology	GO:0005980	1	6	0.174368	pygma
tetrapyrrole biosynthetic process	Gene Ontology	GO:0033014	1	6	0.174368	alas2
cellular respiration	Gene Ontology	GO:0045333	1	6	0.174368	si:ch73-141c7.1
porphyrin-containing compound biosynthetic process	Gene Ontology	GO:0006779	1	6	0.174368	fech
organic anion transmembrane transporter activity	Gene Ontology	GO:0008514	1	6	0.174368	abcc5
negative regulation of cyclin-dependent protein serine/threonine kinase activity	Gene Ontology	GO:0045736	1	6	0.174368	cdkn1ba
6-phosphofructokinase complex	Gene Ontology	GO:0005945	1	6	0.174368	pfkmb
humoral immune response	Gene Ontology	GO:0006959	1	6	0.174368	tfeb
positive regulation of DNA-templated transcription, elongation	Gene Ontology	GO:0032786	1	6	0.174368	ccnk
positive regulation of interferon-gamma production	Gene Ontology	GO:0032729	1	6	0.174368	hspd1
phosphatidylethanolamine biosynthetic process	Gene Ontology	GO:0006646	1	6	0.174368	selenoi
meiotic DNA double-strand break formation	Gene Ontology	GO:0042138	1	6	0.174368	ccdc36
regulation of vascular endothelial growth factor signaling pathway	Gene Ontology	GO:1900746	1	6	0.174368	cad
6-phosphofructokinase activity	Gene Ontology	GO:0003872	1	6	0.174368	pfkmb
optic nerve formation	Gene Ontology	GO:0021634	1	6	0.174368	smarca4a
regulation of neutrophil chemotaxis	Gene Ontology	GO:0090022	1	6	0.174368	hspd1
regulation of DNA repair	Gene Ontology	GO:0006282	1	6	0.174368	usp1
electron transport chain	Gene Ontology	GO:0022900	1	6	0.174368	sdha
somatic muscle development	Gene Ontology	GO:0007525	1	6	0.174368	dmd
lateral plasma membrane	Gene Ontology	GO:0016328	1	6	0.174368	cse1l
phosphatidylinositol-3,5-bisphosphate 3-phosphatase activity	Gene Ontology	GO:0052629	1	6	0.174368	mtmr3
NAD-dependent histone deacetylase activity (H3-K14 specific)	Gene Ontology	GO:0032041	1	6	0.174368	hdac1
-	Gene Ontology	GO:0006007	1	6	0.174368	pfkmb
pre-mRNA cleavage required for polyadenylation	Gene Ontology	GO:0098789	1	6	0.174368	cpsf2
regulation of smooth muscle contraction	Gene Ontology	GO:0006940	1	6	0.174368	adrb2b
purine ribonucleoside monophosphate biosynthetic process	Gene Ontology	GO:0009168	1	6	0.174368	ampd1
neutrophil homeostasis	Gene Ontology	GO:0001780	1	6	0.174368	nr4a2b
regulation of signaling	Gene Ontology	GO:0023051	1	6	0.174368	lmo7a
ubiquinone binding	Gene Ontology	GO:0048039	1	6	0.174368	si:ch73-141c7.1
regulation of DNA replication	Gene Ontology	GO:0006275	1	6	0.174368	pcna
muscle tissue morphogenesis	Gene Ontology	GO:0060415	1	6	0.174368	fbxo32
negative regulation of intrinsic apoptotic signaling pathway by p53 class mediator	Gene Ontology	GO:1902254	1	6	0.174368	bcl6aa
iron ion transmembrane transporter activity	Gene Ontology	GO:0005381	1	6	0.174368	slc25a28
pentose-phosphate shunt	Gene Ontology	GO:0006098	1	6	0.174368	pgd
Cdc73/Paf1 complex	Gene Ontology	GO:0016593	1	6	0.174368	leo1
oxidoreductase activity, acting on paired donors, with incorporation or reduction of molecular oxygen, reduced pteridine as one donor, and incorporation of one atom of oxygen	Gene Ontology	GO:0016714	1	6	0.174368	pah
phosphorylase kinase complex	Gene Ontology	GO:0005964	1	6	0.174368	phkb
spliceosomal tri-snRNP complex	Gene Ontology	GO:0097526	1	6	0.174368	snrpd1
UDP-N-acetylglucosamine biosynthetic process	Gene Ontology	GO:0006048	1	6	0.174368	pgm3
COPII vesicle coating	Gene Ontology	GO:0048208	1	6	0.174368	tfg
translation activator activity	Gene Ontology	GO:0008494	1	6	0.174368	paip1
ribosomal small subunit biogenesis	Gene Ontology	GO:0042274	1	6	0.174368	npm1a
negative regulation of protein kinase B signaling	Gene Ontology	GO:0051898	1	6	0.174368	tsc2
positive regulation of interferon-beta production	Gene Ontology	GO:0032728	1	6	0.174368	ifih1
opsin transport	Gene Ontology	GO:0036372	1	6	0.174368	sec13
UDP-N-acetylglucosamine metabolic process	Gene Ontology	GO:0006047	1	6	0.174368	gfpt1
alditol:NADP+ 1-oxidoreductase activity	Gene Ontology	GO:0004032	1	6	0.174368	akr1b1.1
alcohol dehydrogenase (NADP+) activity	Gene Ontology	GO:0008106	1	6	0.174368	akr1b1.1
DNA damage response, detection of DNA damage	Gene Ontology	GO:0042769	1	6	0.174368	ube2na
cytoplasmic translational initiation	Gene Ontology	GO:0002183	1	6	0.174368	eif4a1a
termination of RNA polymerase I transcription	Gene Ontology	GO:0006363	1	6	0.174368	cavin1a
regulation of cell shape	Gene Ontology	GO:0008360	4	77	0.175661	cdc42ep3|myh10|palmda|cdc42ep4b
nucleoplasm	Gene Ontology	GO:0005654	10	253	0.176299	nasp|rad23ab|rbm12|npm1a|pes|pum3|mitfb|bop1|kpna2|hnrnpaba
proteolysis	Gene Ontology	GO:0006508	19	537	0.176548	pitrm1|mmp15a|lonp1|ctsla|mmp11a|usp1|cfd|spg7|ctsd|capn12|usp2a|zranb1b|wu:fd46c06|p4hb|htra4|usp25|zmpste24|psen1|nln
spindle assembly	Gene Ontology	GO:0051225	2	27	0.183957	tnksb|mapre1b
protein processing	Gene Ontology	GO:0016485	2	27	0.183957	psen1|pitrm1
barbed-end actin filament capping	Gene Ontology	GO:0051016	2	27	0.183957	capzb|svila
collagen fibril organization	Gene Ontology	GO:0030199	2	27	0.183957	col5a3a|loxl4
actomyosin structure organization	Gene Ontology	GO:0031032	2	27	0.183957	cnn3b|epb41b
mitotic spindle	Gene Ontology	GO:0072686	2	27	0.183957	knstrn|kifc1
regulation of actin filament polymerization	Gene Ontology	GO:0030833	2	27	0.183957	zgc:86896|pfn2l
response to light stimulus	Gene Ontology	GO:0009416	2	27	0.183957	per3|cry1a
hematopoietic progenitor cell differentiation	Gene Ontology	GO:0002244	3	52	0.185469	hdac1|cbx6b|rbb4l
apical plasma membrane	Gene Ontology	GO:0016324	4	80	0.19191	podxl|cse1l|psen1|cx43
cranial skeletal system development	Gene Ontology	GO:1904888	3	53	0.192323	usp39|usp25|prrx1b
cellular iron ion homeostasis	Gene Ontology	GO:0006879	2	28	0.193783	tfr1a|ncoa4
positive regulation of actin filament bundle assembly	Gene Ontology	GO:0032233	1	7	0.196664	pfn2l
nuclear pore outer ring	Gene Ontology	GO:0031080	1	7	0.196664	sec13
IMP salvage	Gene Ontology	GO:0032264	1	7	0.196664	ampd1
regulation of voltage-gated sodium channel activity	Gene Ontology	GO:1905150	1	7	0.196664	fgf12b
insulin-like growth factor II binding	Gene Ontology	GO:0031995	1	7	0.196664	igfbp6b
patched binding	Gene Ontology	GO:0005113	1	7	0.196664	smo
ion transmembrane transporter activity	Gene Ontology	GO:0015075	1	7	0.196664	sfxn2
negative regulation of mRNA splicing, via spliceosome	Gene Ontology	GO:0048025	1	7	0.196664	ptbp1a
regulation of hematopoietic progenitor cell differentiation	Gene Ontology	GO:1901532	1	7	0.196664	pdgfra
cellular response to heat	Gene Ontology	GO:0034605	1	7	0.196664	hsp90aa1.1
nuclear replication fork	Gene Ontology	GO:0043596	1	7	0.196664	smarcal1
auditory receptor cell development	Gene Ontology	GO:0060117	1	7	0.196664	mif
cyclin-dependent protein serine/threonine kinase inhibitor activity	Gene Ontology	GO:0004861	1	7	0.196664	cdkn1ba
positive chemotaxis	Gene Ontology	GO:0050918	1	7	0.196664	lgals3a
gamete generation	Gene Ontology	GO:0007276	1	7	0.196664	ddx3xb
response to metal ion	Gene Ontology	GO:0010038	1	7	0.196664	hsp90aa1.1
regulation of DNA methylation	Gene Ontology	GO:0044030	1	7	0.196664	dnmt1
6-phosphofructo-2-kinase activity	Gene Ontology	GO:0003873	1	7	0.196664	pfkfb3
phosphatidylethanolamine binding	Gene Ontology	GO:0008429	1	7	0.196664	map1lc3a
aspartate transmembrane transport	Gene Ontology	GO:0015810	1	7	0.196664	slc25a55b
keratinocyte differentiation	Gene Ontology	GO:0030216	1	7	0.196664	capn12
cell migration in hindbrain	Gene Ontology	GO:0021535	1	7	0.196664	vangl2
signal peptide processing	Gene Ontology	GO:0006465	1	7	0.196664	hm13
ribosomal small subunit binding	Gene Ontology	GO:0043024	1	7	0.196664	abce1
tubulin complex assembly	Gene Ontology	GO:0007021	1	7	0.196664	tbcelb
insulin-like growth factor I binding	Gene Ontology	GO:0031994	1	7	0.196664	igfbp6b
mitochondrial outer membrane permeabilization	Gene Ontology	GO:0097345	1	7	0.196664	zgc:73226
U6 snRNP	Gene Ontology	GO:0005688	1	7	0.196664	lsm6
cerebellum morphogenesis	Gene Ontology	GO:0021587	1	7	0.196664	smo
cobalamin binding	Gene Ontology	GO:0031419	1	7	0.196664	mut
translation release factor activity	Gene Ontology	GO:0003747	1	7	0.196664	etf1b
negative regulation of Wnt signaling pathway involved in dorsal/ventral axis specification	Gene Ontology	GO:2000054	1	7	0.196664	axin2
atrioventricular valve morphogenesis	Gene Ontology	GO:0003181	1	7	0.196664	rad21a
negative regulation of pyruvate dehydrogenase activity	Gene Ontology	GO:1904183	1	7	0.196664	pdk4
fibroblast growth factor-activated receptor activity	Gene Ontology	GO:0005007	1	7	0.196664	fgfr2
glycerol-3-phosphate metabolic process	Gene Ontology	GO:0006072	1	7	0.196664	gpd1b
beta-catenin destruction complex	Gene Ontology	GO:0030877	1	7	0.196664	gsk3ba
mitochondrial proton-transporting ATP synthase complex	Gene Ontology	GO:0005753	1	7	0.196664	si:dkey-22n8.3
SRP-dependent cotranslational protein targeting to membrane, translocation	Gene Ontology	GO:0006616	1	7	0.196664	tram1
protein export from nucleus	Gene Ontology	GO:0006611	1	7	0.196664	cse1l
inositol metabolic process	Gene Ontology	GO:0006020	1	7	0.196664	ppip5k1a
L-glutamate transmembrane transport	Gene Ontology	GO:0015813	1	7	0.196664	slc25a55b
motor neuron migration	Gene Ontology	GO:0097475	1	7	0.196664	vangl2
cell migration involved in heart development	Gene Ontology	GO:0060973	1	7	0.196664	smarca4a
Ada2/Gcn5/Ada3 transcription activator complex	Gene Ontology	GO:0005671	1	7	0.196664	hcfc1b
fructose-6-phosphate binding	Gene Ontology	GO:0070095	1	7	0.196664	pfkmb
malate-aspartate shuttle	Gene Ontology	GO:0043490	1	7	0.196664	slc25a55b
platelet-derived growth factor receptor signaling pathway	Gene Ontology	GO:0048008	1	7	0.196664	pdgfra
kinase binding	Gene Ontology	GO:0019900	1	7	0.196664	myom1b
histone H3-K9 methylation	Gene Ontology	GO:0051567	1	7	0.196664	dnmt1
L-glutamine transmembrane transporter activity	Gene Ontology	GO:0015186	1	7	0.196664	slc38a5b
regulation of cell morphogenesis	Gene Ontology	GO:0022604	1	7	0.196664	zranb1b
centriolar satellite	Gene Ontology	GO:0034451	1	7	0.196664	knstrn
regulation of insulin-like growth factor receptor signaling pathway	Gene Ontology	GO:0043567	1	7	0.196664	igfbp6b
actin filament capping	Gene Ontology	GO:0051693	1	7	0.196664	capzb
inorganic phosphate transmembrane transporter activity	Gene Ontology	GO:0005315	1	7	0.196664	slc20a1b
positive regulation of myoblast fusion	Gene Ontology	GO:1901741	1	7	0.196664	myf6
DNA-binding transcription factor activity	Gene Ontology	GO:0003700	23	680	0.200426	si:dkey-18a10.3|ddit3|ahrrb|stat1b|stat1a|stat5a|tbx18|foxp4|thrb|nfil3|nr1d1|sox11a|foxk2|foxk1|june|elk3|klf1|foxo3b|nr4a2b|e2f8|pparaa|pparab|mitfb
otolith development	Gene Ontology	GO:0048840	2	29	0.203674	vangl2|atp1a1a.1
NADP binding	Gene Ontology	GO:0050661	2	29	0.203674	pgd|nnt
RNA polymerase II activating transcription factor binding	Gene Ontology	GO:0001102	2	29	0.203674	tbx18|rb1
beta-catenin binding	Gene Ontology	GO:0008013	2	29	0.203674	gsk3ba|psen1
histone acetyltransferase complex	Gene Ontology	GO:0000123	2	29	0.203674	kat6b|trrap
embryonic retina morphogenesis in camera-type eye	Gene Ontology	GO:0060059	2	29	0.203674	smarca4a|sfrp1a
protein kinase activity	Gene Ontology	GO:0004672	24	720	0.213297	musk|pdgfra|raf1b|coq8aa|cdk4|pdk4|si:ch211-171h4.3|cdk8|gsk3ba|tesk2|si:ch211-195b13.1|si:ch211-285c6.3|yes1|arf2b|prkcaa|b2m|trib3|wnk4b|fgfr2|ulk2|ttn.1|ttn.2|stk38l|clk2a
regulation of heart contraction	Gene Ontology	GO:0008016	2	30	0.213619	atp2a2a|atp1a1a.1
insulin-like growth factor binding	Gene Ontology	GO:0005520	2	30	0.213619	htra4|igfbp6b
histone-lysine N-methyltransferase activity	Gene Ontology	GO:0018024	2	30	0.213619	ezh2|smyd1a
lipid droplet	Gene Ontology	GO:0005811	2	30	0.213619	plin6|plin1
proteasome-mediated ubiquitin-dependent protein catabolic process	Gene Ontology	GO:0043161	5	113	0.21459	trim3b|spsb1|shrprbck1r|rad23ab|p4hb
phosphotransferase activity, for other substituted phosphate groups	Gene Ontology	GO:0016780	1	8	0.218358	selenoi
L-aspartate transmembrane transporter activity	Gene Ontology	GO:0015183	1	8	0.218358	slc25a55b
mannose binding	Gene Ontology	GO:0005537	1	8	0.218358	lman1
Piccolo NuA4 histone acetyltransferase complex	Gene Ontology	GO:0032777	1	8	0.218358	kat6b
neural tube development	Gene Ontology	GO:0021915	1	8	0.218358	map1b
thiamine pyrophosphate binding	Gene Ontology	GO:0030976	1	8	0.218358	tktb
DNA topoisomerase activity	Gene Ontology	GO:0003916	1	8	0.218358	top2b
enoyl-CoA hydratase activity	Gene Ontology	GO:0004300	1	8	0.218358	hadhaa
oligosaccharide catabolic process	Gene Ontology	GO:0009313	1	8	0.218358	neu3.3
neutral amino acid transport	Gene Ontology	GO:0015804	1	8	0.218358	slc43a1b
clathrin heavy chain binding	Gene Ontology	GO:0032050	1	8	0.218358	clta
N-acetylglucosamine 6-O-sulfotransferase activity	Gene Ontology	GO:0001517	1	8	0.218358	chst7
lamellipodium assembly	Gene Ontology	GO:0030032	1	8	0.218358	ablim2
hydrolase activity, acting on acid anhydrides	Gene Ontology	GO:0016817	1	8	0.218358	smarca4a
cardioblast differentiation	Gene Ontology	GO:0010002	1	8	0.218358	smo
poly(U) RNA binding	Gene Ontology	GO:0008266	1	8	0.218358	pabpc4
snRNA 3'-end processing	Gene Ontology	GO:0034472	1	8	0.218358	ints8
DNA clamp loader activity	Gene Ontology	GO:0003689	1	8	0.218358	rfc4
purine nucleobase metabolic process	Gene Ontology	GO:0006144	1	8	0.218358	gmpr
clathrin light chain binding	Gene Ontology	GO:0032051	1	8	0.218358	cltcl1
dolichol-linked oligosaccharide biosynthetic process	Gene Ontology	GO:0006488	1	8	0.218358	alg6
ectoderm development	Gene Ontology	GO:0007398	1	8	0.218358	ctnnb1
protein ADP-ribosylase activity	Gene Ontology	GO:1990404	1	8	0.218358	parp1
endoplasmic reticulum tubular network organization	Gene Ontology	GO:0071786	1	8	0.218358	tmem33
ribosomal large subunit binding	Gene Ontology	GO:0043023	1	8	0.218358	eif6
regulation of filopodium assembly	Gene Ontology	GO:0051489	1	8	0.218358	fxr1
amino acid binding	Gene Ontology	GO:0016597	1	8	0.218358	cad
glycine binding	Gene Ontology	GO:0016594	1	8	0.218358	gnmt
protein depalmitoylation	Gene Ontology	GO:0002084	1	8	0.218358	lypla2
activation of MAPKKK activity	Gene Ontology	GO:0000185	1	8	0.218358	smarca4a
5'-3' exonuclease activity	Gene Ontology	GO:0008409	1	8	0.218358	cpsf3
telencephalon development	Gene Ontology	GO:0021537	1	8	0.218358	smo
protein poly-ADP-ribosylation	Gene Ontology	GO:0070212	1	8	0.218358	parp1
central nervous system neuron differentiation	Gene Ontology	GO:0021953	1	8	0.218358	nr4a2b
phosphate ion transport	Gene Ontology	GO:0006817	1	8	0.218358	slc20a1b
exo-alpha-sialidase activity	Gene Ontology	GO:0004308	1	8	0.218358	neu3.3
detection of light stimulus involved in visual perception	Gene Ontology	GO:0050908	1	8	0.218358	dlat
regulation of fibroblast growth factor receptor signaling pathway	Gene Ontology	GO:0040036	1	8	0.218358	hspa8
GDP-dissociation inhibitor activity	Gene Ontology	GO:0005092	1	8	0.218358	zgc:112334
venous blood vessel development	Gene Ontology	GO:0060841	1	8	0.218358	dll4
neuron fate commitment	Gene Ontology	GO:0048663	1	8	0.218358	smo
peptidyl-lysine monomethylation	Gene Ontology	GO:0018026	1	8	0.218358	setd6
establishment of planar polarity	Gene Ontology	GO:0001736	1	8	0.218358	vangl2
regulation of vasculature development	Gene Ontology	GO:1901342	1	8	0.218358	sars
spindle organization	Gene Ontology	GO:0007051	1	8	0.218358	knstrn
rough endoplasmic reticulum	Gene Ontology	GO:0005791	1	8	0.218358	tram1
retinal rod cell development	Gene Ontology	GO:0046548	1	8	0.218358	sox11a
lymphoid lineage cell migration into thymus	Gene Ontology	GO:0097535	1	8	0.218358	cxcl12b
negative regulation of protein phosphorylation	Gene Ontology	GO:0001933	1	8	0.218358	klhl31
adherens junction maintenance	Gene Ontology	GO:0034334	1	8	0.218358	yes1
negative regulation of apoptotic process	Gene Ontology	GO:0043066	8	205	0.219643	lrrc14b|bcl2l16|api5|psen1|capn12|mif|apex1|mcl1a
cytoskeleton organization	Gene Ontology	GO:0007010	3	57	0.220321	zranb1b|svila|ablim2
skeletal system development	Gene Ontology	GO:0001501	3	57	0.220321	col5a3a|col9a3|myhz2
cellular response to xenobiotic stimulus	Gene Ontology	GO:0071466	2	31	0.223608	zgc:77849|ahrrb
protein phosphorylation	Gene Ontology	GO:0006468	24	727	0.226447	musk|pdgfra|raf1b|cdk4|si:ch211-171h4.3|cdk8|gsk3ba|tesk2|si:ch211-195b13.1|si:ch211-285c6.3|prkcaa|yes1|arf2b|ulk2|alpk2|b2m|trib3|wnk4b|fgfr2|eef2k|ttn.1|ttn.2|stk38l|clk2a
lens development in camera-type eye	Gene Ontology	GO:0002088	4	87	0.231472	sox11a|uhrf1|dusp26|dnmt1
Wnt-protein binding	Gene Ontology	GO:0017147	2	32	0.233632	sfrp2|sfrp1a
Golgi apparatus	Gene Ontology	GO:0005794	18	533	0.236741	ext1c|pdgfra|copb2|slc10a7|cope|calub|psen1|ap1m1|selenoi|fgfr2|slc39a7|atg9a|rnf24|sar1b|calua|kdelr2a|atg9b|kdelr2b
transcription coregulator activity	Gene Ontology	GO:0003712	4	88	0.237283	pprc1|ppargc1a|trrap|med24
cysteine-type endopeptidase activity	Gene Ontology	GO:0004197	4	88	0.237283	usp1|usp25|ctsla|usp28
dystrophin-associated glycoprotein complex	Gene Ontology	GO:0016010	1	9	0.239467	dmd
S-adenosyl-L-methionine binding	Gene Ontology	GO:1904047	1	9	0.239467	gnmt
npBAF complex	Gene Ontology	GO:0071564	1	9	0.239467	smarcc1a
positive regulation of translation	Gene Ontology	GO:0045727	1	9	0.239467	fxr1
histone methyltransferase activity	Gene Ontology	GO:0042054	1	9	0.239467	eed
sulfur compound metabolic process	Gene Ontology	GO:0006790	1	9	0.239467	chst7
sodium:bicarbonate symporter activity	Gene Ontology	GO:0008510	1	9	0.239467	slc4a7
bone morphogenesis	Gene Ontology	GO:0060349	1	9	0.239467	cx43
methionine biosynthetic process	Gene Ontology	GO:0009086	1	9	0.239467	enoph1
insulin receptor binding	Gene Ontology	GO:0005158	1	9	0.239467	irs1
angioblast cell migration from lateral mesoderm to midline	Gene Ontology	GO:0035479	1	9	0.239467	smo
ganglioside catabolic process	Gene Ontology	GO:0006689	1	9	0.239467	neu3.3
potassium transmembrane transporter activity, phosphorylative mechanism	Gene Ontology	GO:0008556	1	9	0.239467	atp1a1a.1
regulation of cell-cell adhesion	Gene Ontology	GO:0022407	1	9	0.239467	podxl
exonucleolytic trimming to generate mature 3'-end of 5.8S rRNA from tricistronic rRNA transcript (SSU-rRNA, 5.8S rRNA, LSU-rRNA)	Gene Ontology	GO:0000467	1	9	0.239467	gnl3
regulation of translational initiation	Gene Ontology	GO:0006446	1	9	0.239467	paip1
nucleoside triphosphate biosynthetic process	Gene Ontology	GO:0009142	1	9	0.239467	ak1
cell periphery	Gene Ontology	GO:0071944	1	9	0.239467	mbpa
lens fiber cell differentiation	Gene Ontology	GO:0070306	1	9	0.239467	ddx39ab
central nervous system myelination	Gene Ontology	GO:0022010	1	9	0.239467	tfeb
histone demethylase activity (H3-K36 specific)	Gene Ontology	GO:0051864	1	9	0.239467	kdm4aa
NIK/NF-kappaB signaling	Gene Ontology	GO:0038061	1	9	0.239467	tab1
protein phosphatase activator activity	Gene Ontology	GO:0072542	1	9	0.239467	phactr4a
spectrin binding	Gene Ontology	GO:0030507	1	9	0.239467	ank1b
entrainment of circadian clock by photoperiod	Gene Ontology	GO:0043153	1	9	0.239467	per3
lysine-acetylated histone binding	Gene Ontology	GO:0070577	1	9	0.239467	psme4a
DNA topological change	Gene Ontology	GO:0006265	1	9	0.239467	top2b
facial nucleus development	Gene Ontology	GO:0021754	1	9	0.239467	hdac1
alpha-tubulin binding	Gene Ontology	GO:0043014	1	9	0.239467	tbcelb
intrinsic apoptotic signaling pathway in response to endoplasmic reticulum stress	Gene Ontology	GO:0070059	1	9	0.239467	ddit3
proteasome regulatory particle, lid subcomplex	Gene Ontology	GO:0008541	1	9	0.239467	psmd11a
cellular component organization	Gene Ontology	GO:0016043	1	9	0.239467	daam1b
positive regulation of smoothened signaling pathway	Gene Ontology	GO:0045880	1	9	0.239467	smo
fructose 2,6-bisphosphate metabolic process	Gene Ontology	GO:0006003	1	9	0.239467	pfkfb3
hydrolase activity, acting on acid anhydrides, in phosphorus-containing anhydrides	Gene Ontology	GO:0016818	1	9	0.239467	smarca5
maturation of 5.8S rRNA	Gene Ontology	GO:0000460	1	9	0.239467	eif6
sleep	Gene Ontology	GO:0030431	1	9	0.239467	bhlhe41
synaptic membrane adhesion	Gene Ontology	GO:0099560	1	9	0.239467	gpc4
SMN-Sm protein complex	Gene Ontology	GO:0034719	1	9	0.239467	snrpd1
oxidoreductase activity, acting on the CH-NH2 group of donors, oxygen as acceptor	Gene Ontology	GO:0016641	1	9	0.239467	loxl4
protein-lysine 6-oxidase activity	Gene Ontology	GO:0004720	1	9	0.239467	loxl4
neutral amino acid transmembrane transporter activity	Gene Ontology	GO:0015175	1	9	0.239467	slc43a1b
nuclear hormone receptor binding	Gene Ontology	GO:0035257	1	9	0.239467	ctnnb1
phosphatidic acid biosynthetic process	Gene Ontology	GO:0006654	1	9	0.239467	pld1a
histone demethylase activity (H3-K9 specific)	Gene Ontology	GO:0032454	1	9	0.239467	kdm4aa
gap junction hemi-channel activity	Gene Ontology	GO:0055077	1	9	0.239467	cx43
DNA metabolic process	Gene Ontology	GO:0006259	1	9	0.239467	top2b
mitochondrial transmembrane transport	Gene Ontology	GO:1990542	1	9	0.239467	sfxn2
response to starvation	Gene Ontology	GO:0042594	1	9	0.239467	pck2
peptidyl-lysine oxidation	Gene Ontology	GO:0018057	1	9	0.239467	loxl4
cardiac muscle tissue morphogenesis	Gene Ontology	GO:0055008	1	9	0.239467	fbxo32
fructose-2,6-bisphosphate 2-phosphatase activity	Gene Ontology	GO:0004331	1	9	0.239467	pfkfb3
positive regulation of translational initiation	Gene Ontology	GO:0045948	1	9	0.239467	dhx29
lymphocyte differentiation	Gene Ontology	GO:0030098	1	9	0.239467	stat5a
translesion synthesis	Gene Ontology	GO:0019985	1	9	0.239467	pcna
SCF ubiquitin ligase complex	Gene Ontology	GO:0019005	3	60	0.241825	skp2|spsb1|fbxl5
electron transfer activity	Gene Ontology	GO:0009055	2	33	0.24368	sdha|sh3bgrl3
double-strand break repair	Gene Ontology	GO:0006302	2	33	0.24368	rad21a|parp1
endoplasmic reticulum-Golgi intermediate compartment	Gene Ontology	GO:0005793	2	33	0.24368	lman1|atp2a1
sprouting angiogenesis	Gene Ontology	GO:0002040	4	90	0.249006	rtn4a|cxcl12b|dll4|e2f8
microtubule cytoskeleton	Gene Ontology	GO:0015630	3	61	0.249068	map7d1b|npm3|mxa
sodium ion transport	Gene Ontology	GO:0006814	3	61	0.249068	si:ch211-225p5.8|slc10a7|slc9a1b
cysteine-type peptidase activity	Gene Ontology	GO:0008234	5	120	0.249307	usp1|zranb1b|ctsla|capn12|usp2a
positive regulation of proteasomal ubiquitin-dependent protein catabolic process	Gene Ontology	GO:0032436	2	34	0.253746	arih2|trib3
Kupffer's vesicle development	Gene Ontology	GO:0070121	3	62	0.256344	cx43|wdr18|dnmt1
RNA processing	Gene Ontology	GO:0006396	3	62	0.256344	pdcd11|snrpd1|dkc1
protein tyrosine phosphatase activity	Gene Ontology	GO:0004725	5	122	0.259481	cdc25b|mtmr4|mtmr3|ptprb|ptp4a1
metallopeptidase activity	Gene Ontology	GO:0008237	5	122	0.259481	mmp15a|mmp11a|pitrm1|zmpste24|nln
cloaca development	Gene Ontology	GO:0035844	1	10	0.260007	vangl2
extrinsic component of mitochondrial inner membrane	Gene Ontology	GO:0031314	1	10	0.260007	coq8aa
regulation of cell growth	Gene Ontology	GO:0001558	1	10	0.260007	wfdc1
UTP biosynthetic process	Gene Ontology	GO:0006228	1	10	0.260007	cad
chaperone-mediated protein complex assembly	Gene Ontology	GO:0051131	1	10	0.260007	lonp1
regulation of mitotic nuclear division	Gene Ontology	GO:0007088	1	10	0.260007	mcl1a
histone demethylase activity	Gene Ontology	GO:0032452	1	10	0.260007	kdm4aa
glucose 6-phosphate metabolic process	Gene Ontology	GO:0051156	1	10	0.260007	gpib
zymogen activation	Gene Ontology	GO:0031638	1	10	0.260007	wu:fd46c06
neural tube closure	Gene Ontology	GO:0001843	1	10	0.260007	phactr4a
potassium:proton antiporter activity	Gene Ontology	GO:0015386	1	10	0.260007	slc9a1b
poly(A)+ mRNA export from nucleus	Gene Ontology	GO:0016973	1	10	0.260007	nup93
COPII-coated vesicle cargo loading	Gene Ontology	GO:0090110	1	10	0.260007	sec31a
anterior/posterior axon guidance	Gene Ontology	GO:0033564	1	10	0.260007	vangl2
presynapse	Gene Ontology	GO:0098793	1	10	0.260007	fxr1
preribosome, small subunit precursor	Gene Ontology	GO:0030688	1	10	0.260007	ftsj3
somite rostral/caudal axis specification	Gene Ontology	GO:0032525	1	10	0.260007	rap1b
adenylate kinase activity	Gene Ontology	GO:0004017	1	10	0.260007	ak1
posterior lateral line neuromast deposition	Gene Ontology	GO:0048922	1	10	0.260007	rtn4a
protein quality control for misfolded or incompletely synthesized proteins	Gene Ontology	GO:0006515	1	10	0.260007	lonp1
2-oxoglutarate-dependent dioxygenase activity	Gene Ontology	GO:0016706	1	10	0.260007	hif1an
regulation of neuron apoptotic process	Gene Ontology	GO:0043523	1	10	0.260007	hm13
tRNA aminoacylation	Gene Ontology	GO:0043039	1	10	0.260007	farsa
forebrain neuron development	Gene Ontology	GO:0021884	1	10	0.260007	nr4a2b
regulation of protein localization to membrane	Gene Ontology	GO:1905475	1	10	0.260007	gpc4
spinal cord motor neuron cell fate specification	Gene Ontology	GO:0021520	1	10	0.260007	smo
embryonic camera-type eye morphogenesis	Gene Ontology	GO:0048596	1	10	0.260007	smarca4a
mitotic chromosome condensation	Gene Ontology	GO:0007076	1	10	0.260007	smc4
transcription elongation factor complex	Gene Ontology	GO:0008023	1	10	0.260007	ell
cohesin complex	Gene Ontology	GO:0008278	1	10	0.260007	rad21a
H4 histone acetyltransferase activity	Gene Ontology	GO:0010485	1	10	0.260007	kat6b
positive regulation of myoblast differentiation	Gene Ontology	GO:0045663	1	10	0.260007	myf6
otic vesicle morphogenesis	Gene Ontology	GO:0071600	1	10	0.260007	shrprbck1r
motile cilium assembly	Gene Ontology	GO:0044458	1	10	0.260007	ruvbl2
dorsal aorta development	Gene Ontology	GO:0035907	1	10	0.260007	dll4
centrosome duplication	Gene Ontology	GO:0051298	1	10	0.260007	chordc1a
intrinsic apoptotic signaling pathway in response to DNA damage by p53 class mediator	Gene Ontology	GO:0042771	1	10	0.260007	msh2
negative regulation of cysteine-type endopeptidase activity involved in apoptotic process	Gene Ontology	GO:0043154	1	10	0.260007	mcl1a
regulation of dendrite morphogenesis	Gene Ontology	GO:0048814	1	10	0.260007	ulk2
regulation of RNA metabolic process	Gene Ontology	GO:0051252	1	10	0.260007	igf2bp3
MOZ/MORF histone acetyltransferase complex	Gene Ontology	GO:0070776	1	10	0.260007	ing5a
desmosome	Gene Ontology	GO:0030057	1	10	0.260007	ctnnb1
ubiquitin-protein transferase activity	Gene Ontology	GO:0004842	7	185	0.263051	arih2|prpf19|wdsub1|shrprbck1r|herc2|rnf103|uhrf1
early endosome	Gene Ontology	GO:0005769	3	63	0.263649	ehd1b|ehd4|ehd2a
membrane raft	Gene Ontology	GO:0045121	2	35	0.263819	podxl|psen1
meiotic cell cycle	Gene Ontology	GO:0051321	2	35	0.263819	rpa1|h2afx
angiogenesis	Gene Ontology	GO:0001525	7	186	0.267197	pld1a|smarcal1|dll4|ptprb|calcrl2|gsk3ba|sars
protein glycosylation	Gene Ontology	GO:0006486	5	124	0.269751	ext1c|stt3b|stt3a|rpn1|uggt1
immune system process	Gene Ontology	GO:0002376	3	64	0.270979	b2m|b2ml|rsad2
protein dimerization activity	Gene Ontology	GO:0046983	7	187	0.27136	mef2aa|myf6|ahrrb|tfeb|bhlhe41|mitfb|mef2cb
nucleobase-containing compound kinase activity	Gene Ontology	GO:0019205	1	11	0.279992	ak1
embryonic camera-type eye development	Gene Ontology	GO:0031076	1	11	0.279992	smo
replication fork protection complex	Gene Ontology	GO:0031298	1	11	0.279992	gins2
ATP metabolic process	Gene Ontology	GO:0046034	1	11	0.279992	ak1
regulation of pH	Gene Ontology	GO:0006885	1	11	0.279992	slc9a1b
DNA-(apurinic or apyrimidinic site) endonuclease activity	Gene Ontology	GO:0003906	1	11	0.279992	apex1
peptidyl-proline hydroxylation to 4-hydroxy-L-proline	Gene Ontology	GO:0018401	1	11	0.279992	egln1b
replication fork	Gene Ontology	GO:0005657	1	11	0.279992	uhrf1
deaminase activity	Gene Ontology	GO:0019239	1	11	0.279992	ampd1
replication fork processing	Gene Ontology	GO:0031297	1	11	0.279992	smarcal1
sodium ion import across plasma membrane	Gene Ontology	GO:0098719	1	11	0.279992	slc9a1b
muscle attachment	Gene Ontology	GO:0016203	1	11	0.279992	dmd
clathrin vesicle coat	Gene Ontology	GO:0030125	1	11	0.279992	clta
CTP biosynthetic process	Gene Ontology	GO:0006241	1	11	0.279992	ctps1b
photoperiodism	Gene Ontology	GO:0009648	1	11	0.279992	per3
regulation of mRNA stability	Gene Ontology	GO:0043488	1	11	0.279992	fxr1
protein kinase regulator activity	Gene Ontology	GO:0019887	1	11	0.279992	kidins220a
MyD88-dependent toll-like receptor signaling pathway	Gene Ontology	GO:0002755	1	11	0.279992	b2m
cellular response to amino acid starvation	Gene Ontology	GO:0034198	1	11	0.279992	dap1b
zinc ion transmembrane transport	Gene Ontology	GO:0071577	1	11	0.279992	slc39a7
phosphatidylinositol 3-kinase binding	Gene Ontology	GO:0043548	1	11	0.279992	irs1
ion homeostasis	Gene Ontology	GO:0050801	1	11	0.279992	wnk4b
inositol hexakisphosphate kinase activity	Gene Ontology	GO:0000828	1	11	0.279992	ppip5k1a
regulation of cell differentiation	Gene Ontology	GO:0045595	1	11	0.279992	ptbp1a
midbrain-hindbrain boundary morphogenesis	Gene Ontology	GO:0021555	1	11	0.279992	myh10
nuclear-transcribed mRNA poly(A) tail shortening	Gene Ontology	GO:0000289	1	11	0.279992	cnot6l
sodium:proton antiporter activity	Gene Ontology	GO:0015385	1	11	0.279992	slc9a1b
NLS-bearing protein import into nucleus	Gene Ontology	GO:0006607	1	11	0.279992	kpna2
nuclear migration	Gene Ontology	GO:0007097	1	11	0.279992	syne2a
multicellular organism development	Gene Ontology	GO:0007275	20	619	0.280957	sfrp2|rad21a|pdgfra|phactr4a|axin2|myf6|mmp11a|musk|med24|ncln|smo|prrx1b|rbm22|sfrp1a|dll4|vangl2|wdr18|fgfr2|yes1|cx43
axon extension	Gene Ontology	GO:0048675	2	37	0.283961	ulk2|clns1a
basolateral plasma membrane	Gene Ontology	GO:0016323	2	37	0.283961	alpk2|abcc1
transcription by RNA polymerase II	Gene Ontology	GO:0006366	2	37	0.283961	ell|nfil3
4 iron, 4 sulfur cluster binding	Gene Ontology	GO:0051539	2	37	0.283961	pold1|rsad2
peroxidase activity	Gene Ontology	GO:0004601	2	37	0.283961	gpx1a|gpx7
GTPase activity	Gene Ontology	GO:0003924	12	355	0.290432	tubb4b|rap1b|tuba8l3|gnaia|eftud2|eef2l2|tuba8l4|tuba8l|sar1b|tubb2b|eif5b|mxa
extracellular space	Gene Ontology	GO:0005615	28	897	0.293829	col7a1l|cfd|fgl1|col9a3|wfdc1|col17a1a|col5a3a|ctsla|postna|col10a1b|si:ch211-197l9.2|wu:fd46c06|ckma|lgals3a|c4|sfrp2|bgna|loxl4|col7a1|col5a2b|col14a1a|crhbp|col11a1a|kera|igfbp6b|rbp4|tnn|sfrp1a
neuron projection morphogenesis	Gene Ontology	GO:0048812	2	38	0.294015	si:ch211-195b13.1|cad
ion channel binding	Gene Ontology	GO:0044325	2	38	0.294015	ank1b|si:ch211-225p5.8
endopeptidase activity	Gene Ontology	GO:0004175	2	38	0.294015	psen1|p4hb
fibroblast growth factor receptor signaling pathway	Gene Ontology	GO:0008543	2	38	0.294015	fgf12b|fgfr2
axon	Gene Ontology	GO:0030424	5	129	0.295783	tenm3|fxr1|psen1|mxa|gsk3ba
blood vessel endothelial cell migration	Gene Ontology	GO:0043534	1	12	0.299439	dll4
Hsp70 protein binding	Gene Ontology	GO:0030544	1	12	0.299439	rnf207b
otic vesicle formation	Gene Ontology	GO:0030916	1	12	0.299439	atp1a1a.1
retinal metabolic process	Gene Ontology	GO:0042574	1	12	0.299439	bco1
pseudouridine synthase activity	Gene Ontology	GO:0009982	1	12	0.299439	dkc1
mitotic spindle assembly checkpoint	Gene Ontology	GO:0007094	1	12	0.299439	bub3
RNA modification	Gene Ontology	GO:0009451	1	12	0.299439	dkc1
Cajal body	Gene Ontology	GO:0015030	1	12	0.299439	fbl
ER-associated misfolded protein catabolic process	Gene Ontology	GO:0071712	1	12	0.299439	uggt1
camera-type eye morphogenesis	Gene Ontology	GO:0048593	1	12	0.299439	sox11a
proteasome assembly	Gene Ontology	GO:0043248	1	12	0.299439	psmd11a
mitotic sister chromatid cohesion	Gene Ontology	GO:0007064	1	12	0.299439	rad21a
negative regulation of NF-kappaB transcription factor activity	Gene Ontology	GO:0032088	1	12	0.299439	setd6
diencephalon development	Gene Ontology	GO:0021536	1	12	0.299439	smo
cytoplasmic ribonucleoprotein granule	Gene Ontology	GO:0036464	1	12	0.299439	fxr1
roof of mouth development	Gene Ontology	GO:0060021	1	12	0.299439	pdgfra
GTP biosynthetic process	Gene Ontology	GO:0006183	1	12	0.299439	impdh1b
protein-macromolecule adaptor activity	Gene Ontology	GO:0030674	1	12	0.299439	fscn1a
response to retinoic acid	Gene Ontology	GO:0032526	1	12	0.299439	rbp4
poly(A) binding	Gene Ontology	GO:0008143	1	12	0.299439	pabpc4
chondrocyte differentiation	Gene Ontology	GO:0002062	1	12	0.299439	hcfc1b
mitochondrial proton-transporting ATP synthase complex, coupling factor F(o)	Gene Ontology	GO:0000276	1	12	0.299439	si:dkey-22n8.3
negative regulation of I-kappaB kinase/NF-kappaB signaling	Gene Ontology	GO:0043124	1	12	0.299439	nlrx1
ER membrane protein complex	Gene Ontology	GO:0072546	1	12	0.299439	zgc:195050
integrator complex	Gene Ontology	GO:0032039	1	12	0.299439	ints8
spliceosomal complex assembly	Gene Ontology	GO:0000245	1	12	0.299439	usp39
CCR4-NOT complex	Gene Ontology	GO:0030014	1	12	0.299439	cnot6l
SAGA complex	Gene Ontology	GO:0000124	1	12	0.299439	trrap
membrane protein ectodomain proteolysis	Gene Ontology	GO:0006509	1	12	0.299439	psen1
magnesium-dependent protein serine/threonine phosphatase activity	Gene Ontology	GO:0004724	1	12	0.299439	tab1
resolution of meiotic recombination intermediates	Gene Ontology	GO:0000712	1	12	0.299439	top2b
Roundabout binding	Gene Ontology	GO:0048495	1	12	0.299439	slit3
regulation of sodium ion transmembrane transporter activity	Gene Ontology	GO:2000649	1	12	0.299439	si:ch211-225p5.8
eye development	Gene Ontology	GO:0001654	3	68	0.300483	tyms|vangl2|sfrp1a
embryonic heart tube development	Gene Ontology	GO:0035050	2	39	0.304049	cx43|atp1a1a.1
Notch signaling pathway	Gene Ontology	GO:0007219	3	69	0.30789	cfd|dll4|psen1
postsynaptic neurotransmitter receptor internalization	Gene Ontology	GO:0098884	1	13	0.318361	mxa
cytoplasmic dynein complex	Gene Ontology	GO:0005868	1	13	0.318361	dynll1
RNA 7-methylguanosine cap binding	Gene Ontology	GO:0000340	1	13	0.318361	eif4e1c
lysophospholipase activity	Gene Ontology	GO:0004622	1	13	0.318361	pnpla7b
induction of positive chemotaxis	Gene Ontology	GO:0050930	1	13	0.318361	cxcl12b
carbohydrate biosynthetic process	Gene Ontology	GO:0016051	1	13	0.318361	nansa
heparan sulfate proteoglycan biosynthetic process	Gene Ontology	GO:0015012	1	13	0.318361	ext1c
gastrulation with mouth forming second	Gene Ontology	GO:0001702	1	13	0.318361	gpc4
response to cold	Gene Ontology	GO:0009409	1	13	0.318361	bhlhe41
basal plasma membrane	Gene Ontology	GO:0009925	1	13	0.318361	cse1l
inorganic anion exchanger activity	Gene Ontology	GO:0005452	1	13	0.318361	slc4a7
fibronectin binding	Gene Ontology	GO:0001968	1	13	0.318361	igfbp6b
adenohypophysis development	Gene Ontology	GO:0021984	1	13	0.318361	smo
poly(A)-specific ribonuclease activity	Gene Ontology	GO:0004535	1	13	0.318361	cnot6l
adrenergic receptor activity	Gene Ontology	GO:0004935	1	13	0.318361	adrb2b
laminin complex	Gene Ontology	GO:0043256	1	13	0.318361	lamb4
metal ion transmembrane transporter activity	Gene Ontology	GO:0046873	1	13	0.318361	slc39a7
epinephrine binding	Gene Ontology	GO:0051379	1	13	0.318361	adrb2b
translation regulator activity	Gene Ontology	GO:0045182	1	13	0.318361	fxr1
macrophage chemotaxis	Gene Ontology	GO:0048246	1	13	0.318361	lgals3a
L-glutamate transmembrane transporter activity	Gene Ontology	GO:0005313	1	13	0.318361	slc25a55b
nitrogen compound metabolic process	Gene Ontology	GO:0006807	1	13	0.318361	cad
laminin binding	Gene Ontology	GO:0043236	1	13	0.318361	lgals3a
cardiac muscle cell proliferation	Gene Ontology	GO:0060038	1	13	0.318361	smarca4a
mitochondrial respiratory chain complex IV	Gene Ontology	GO:0005751	1	13	0.318361	cox4i1l
peptide cross-linking	Gene Ontology	GO:0018149	1	13	0.318361	tgm2a
response to mechanical stimulus	Gene Ontology	GO:0009612	1	13	0.318361	atp2a1
negative regulation of autophagy	Gene Ontology	GO:0010507	1	13	0.318361	dap1b
protein-glutamine gamma-glutamyltransferase activity	Gene Ontology	GO:0003810	1	13	0.318361	tgm2a
spindle midzone	Gene Ontology	GO:0051233	1	13	0.318361	mapre1b
positive regulation of transcription elongation from RNA polymerase II promoter	Gene Ontology	GO:0032968	1	13	0.318361	leo1
protein autoubiquitination	Gene Ontology	GO:0051865	1	13	0.318361	uhrf1
cristae formation	Gene Ontology	GO:0042407	1	13	0.318361	spg7
protein maturation	Gene Ontology	GO:0051604	1	13	0.318361	lmf2b
cyclin-dependent protein serine/threonine kinase activator activity	Gene Ontology	GO:0061575	1	13	0.318361	ccnk
postsynaptic endocytic zone membrane	Gene Ontology	GO:0098844	1	13	0.318361	mxa
promoter-specific chromatin binding	Gene Ontology	GO:1990841	1	13	0.318361	ezh2
RNA methyltransferase activity	Gene Ontology	GO:0008173	1	13	0.318361	ftsj3
ATPase activator activity	Gene Ontology	GO:0001671	1	13	0.318361	ahsa1b
carbohydrate derivative binding	Gene Ontology	GO:0097367	1	13	0.318361	gfpt1
calcium ion homeostasis	Gene Ontology	GO:0055074	1	13	0.318361	wfs1a
K63-linked polyubiquitin modification-dependent protein binding	Gene Ontology	GO:0070530	1	13	0.318361	zranb1b
sequence-specific DNA binding	Gene Ontology	GO:0043565	23	738	0.319357	rad21a|mef2aa|si:dkey-18a10.3|foxp4|thrb|nr1d1|mef2cb|lonp1|foxk2|foxk1|zfhx4|rpa1|zfhx3|elk3|prrx1b|klf1|foxo3b|nr4a2b|e2f8|pparaa|pparab|hnrnpaba|mybbp1a
symporter activity	Gene Ontology	GO:0015293	3	71	0.32272	slc10a7|slc20a1b|slc6a16a
transmembrane receptor protein tyrosine kinase activity	Gene Ontology	GO:0004714	3	71	0.32272	musk|pdgfra|fgfr2
negative regulation of Wnt signaling pathway	Gene Ontology	GO:0030178	2	41	0.324031	foxo3b|tsc2
microtubule binding	Gene Ontology	GO:0008017	7	200	0.32682	map1b|gas2l3|kif4|mapre1b|map1lc3a|kifc1|mxa
lipid metabolic process	Gene Ontology	GO:0006629	8	233	0.326922	pla2g15|daglb|pnpla7b|pld1a|tecrl2b|degs1|hacd2|tecra
chemoattractant activity	Gene Ontology	GO:0042056	1	14	0.336772	cxcl12b
positive regulation of neuron projection development	Gene Ontology	GO:0010976	1	14	0.336772	tenm3
establishment of cell polarity	Gene Ontology	GO:0030010	1	14	0.336772	vangl2
regulation of blood vessel diameter	Gene Ontology	GO:0097746	1	14	0.336772	adrb2b
anion transmembrane transporter activity	Gene Ontology	GO:0008509	1	14	0.336772	slc4a7
myoblast fusion	Gene Ontology	GO:0007520	1	14	0.336772	pgam2
N-acetylglucosamine metabolic process	Gene Ontology	GO:0006044	1	14	0.336772	chst7
peripheral nervous system neuron axonogenesis	Gene Ontology	GO:0048936	1	14	0.336772	rtn4a
left/right pattern formation	Gene Ontology	GO:0060972	1	14	0.336772	vangl2
pronephric glomerulus morphogenesis	Gene Ontology	GO:0035775	1	14	0.336772	podxl
fibroblast growth factor binding	Gene Ontology	GO:0017134	1	14	0.336772	fgfr2
oligodendrocyte development	Gene Ontology	GO:0014003	1	14	0.336772	smo
tRNA modification	Gene Ontology	GO:0006400	1	14	0.336772	mettl1
epidermis development	Gene Ontology	GO:0008544	1	14	0.336772	col17a1a
T cell activation	Gene Ontology	GO:0042110	1	14	0.336772	hspd1
MHC class II protein binding	Gene Ontology	GO:0042289	1	14	0.336772	cd74a
regulation of neuron projection development	Gene Ontology	GO:0010975	1	14	0.336772	gsk3ba
cellular zinc ion homeostasis	Gene Ontology	GO:0006882	1	14	0.336772	slc39a7
dendritic spine head	Gene Ontology	GO:0044327	1	14	0.336772	mxa
structural constituent of myelin sheath	Gene Ontology	GO:0019911	1	14	0.336772	mbpa
hydrolase activity, acting on carbon-nitrogen (but not peptide) bonds	Gene Ontology	GO:0016810	1	14	0.336772	cad
floor plate formation	Gene Ontology	GO:0021508	1	14	0.336772	smo
tau-protein kinase activity	Gene Ontology	GO:0050321	1	14	0.336772	gsk3ba
inositol phosphate biosynthetic process	Gene Ontology	GO:0032958	1	14	0.336772	ppip5k1a
Set1C/COMPASS complex	Gene Ontology	GO:0048188	1	14	0.336772	hcfc1b
G1/S transition of mitotic cell cycle	Gene Ontology	GO:0000082	1	14	0.336772	cdkn1ba
N-glycan processing	Gene Ontology	GO:0006491	1	14	0.336772	prkcsh
embryonic eye morphogenesis	Gene Ontology	GO:0048048	1	14	0.336772	vangl2
filopodium	Gene Ontology	GO:0030175	1	14	0.336772	fscn1a
histone H3-K4 methylation	Gene Ontology	GO:0051568	1	14	0.336772	ddx39ab
cell surface	Gene Ontology	GO:0009986	5	138	0.34353	cd74a|pdia3|psen1|hsp90aa1.1|gpc4
axonogenesis	Gene Ontology	GO:0007409	3	75	0.352362	rtn4a|map1b|dusp26
canonical Wnt signaling pathway	Gene Ontology	GO:0060070	3	75	0.352362	sfrp2|psen1|sfrp1a
chloride transport	Gene Ontology	GO:0006821	2	44	0.353706	clns1a|clic5a
bicarbonate transport	Gene Ontology	GO:0015701	1	15	0.354686	slc4a7
receptor internalization	Gene Ontology	GO:0031623	1	15	0.354686	mxa
notochord morphogenesis	Gene Ontology	GO:0048570	1	15	0.354686	vangl2
response to xenobiotic stimulus	Gene Ontology	GO:0009410	1	15	0.354686	ahrrb
DNA damage checkpoint	Gene Ontology	GO:0000077	1	15	0.354686	usp28
sensory epithelium regeneration	Gene Ontology	GO:0070654	1	15	0.354686	mdka
cell cycle arrest	Gene Ontology	GO:0007050	1	15	0.354686	cdkn1ba
regulation of cytoskeleton organization	Gene Ontology	GO:0051493	1	15	0.354686	mid1ip1l
phosphate ion transmembrane transport	Gene Ontology	GO:0035435	1	15	0.354686	slc20a1b
axon regeneration	Gene Ontology	GO:0031103	1	15	0.354686	cnp
chloride channel complex	Gene Ontology	GO:0034707	1	15	0.354686	clic5a
peptide metabolic process	Gene Ontology	GO:0006518	1	15	0.354686	nln
swim bladder development	Gene Ontology	GO:0048794	1	15	0.354686	smo
determination of dorsal identity	Gene Ontology	GO:0048263	1	15	0.354686	hdac1
regulation of cell adhesion	Gene Ontology	GO:0030155	1	15	0.354686	lmo7a
caveola	Gene Ontology	GO:0005901	1	15	0.354686	cavin1a
nBAF complex	Gene Ontology	GO:0071565	1	15	0.354686	smarcc1a
semicircular canal morphogenesis	Gene Ontology	GO:0048752	1	15	0.354686	smo
cellular potassium ion homeostasis	Gene Ontology	GO:0030007	1	15	0.354686	atp1a1a.1
AMP binding	Gene Ontology	GO:0016208	1	15	0.354686	pfkmb
sodium ion export across plasma membrane	Gene Ontology	GO:0036376	1	15	0.354686	atp1a1a.1
autophagosome maturation	Gene Ontology	GO:0097352	1	15	0.354686	map1lc3a
calcium-dependent protein kinase C activity	Gene Ontology	GO:0004698	1	15	0.354686	prkcaa
digestive tract morphogenesis	Gene Ontology	GO:0048546	1	15	0.354686	myh11a
determination of liver left/right asymmetry	Gene Ontology	GO:0071910	1	15	0.354686	fgfr2
histone deacetylase activity	Gene Ontology	GO:0004407	1	15	0.354686	hdac1
sodium:potassium-exchanging ATPase activity	Gene Ontology	GO:0005391	1	15	0.354686	atp1a1a.1
oligosaccharide metabolic process	Gene Ontology	GO:0009311	1	15	0.354686	mogs
determination of pancreatic left/right asymmetry	Gene Ontology	GO:0035469	1	15	0.354686	fgfr2
solute:proton antiporter activity	Gene Ontology	GO:0015299	1	15	0.354686	slc9a1b
complement activation	Gene Ontology	GO:0006956	1	15	0.354686	c4
serine-type endopeptidase inhibitor activity	Gene Ontology	GO:0004867	3	76	0.359754	paplna|col7a1|paplnb
pancreas development	Gene Ontology	GO:0031016	2	45	0.363499	smo|dnmt1
regulation of apoptotic process	Gene Ontology	GO:0042981	4	109	0.364309	mcl1a|bcl2l16|npm1a|dedd1
endocytosis	Gene Ontology	GO:0006897	4	109	0.364309	ehd1b|ehd4|ap2a1|ehd2a
nucleoside diphosphate phosphorylation	Gene Ontology	GO:0006165	1	16	0.372118	ak1
polysome	Gene Ontology	GO:0005844	1	16	0.372118	fxr1
peptidase inhibitor activity	Gene Ontology	GO:0030414	1	16	0.372118	wfdc1
G protein-coupled glutamate receptor signaling pathway	Gene Ontology	GO:0007216	1	16	0.372118	daglb
protein-lysine N-methyltransferase activity	Gene Ontology	GO:0016279	1	16	0.372118	setd6
U2 snRNP	Gene Ontology	GO:0005686	1	16	0.372118	snrpd1
positive regulation of neurogenesis	Gene Ontology	GO:0050769	1	16	0.372118	hdac1
microtubule plus-end binding	Gene Ontology	GO:0051010	1	16	0.372118	mapre1b
mitochondrial fusion	Gene Ontology	GO:0008053	1	16	0.372118	spg7
collagen binding	Gene Ontology	GO:0005518	1	16	0.372118	musk
protein-containing complex assembly	Gene Ontology	GO:0065003	1	16	0.372118	spg7
cellular sodium ion homeostasis	Gene Ontology	GO:0006883	1	16	0.372118	atp1a1a.1
organelle fission	Gene Ontology	GO:0048285	1	16	0.372118	mxa
acyl-CoA hydrolase activity	Gene Ontology	GO:0047617	1	16	0.372118	acot20
glomerulus development	Gene Ontology	GO:0032835	1	16	0.372118	myo1ca
tissue regeneration	Gene Ontology	GO:0042246	1	16	0.372118	hspd1
U2-type prespliceosome	Gene Ontology	GO:0071004	1	16	0.372118	snrpc
positive regulation of peptidyl-tyrosine phosphorylation	Gene Ontology	GO:0050731	1	16	0.372118	cd74a
germ cell migration	Gene Ontology	GO:0008354	1	16	0.372118	pum3
cytoplasmic stress granule	Gene Ontology	GO:0010494	1	16	0.372118	pabpc4
L-amino acid transmembrane transporter activity	Gene Ontology	GO:0015179	1	16	0.372118	slc43a1b
potassium channel regulator activity	Gene Ontology	GO:0015459	1	16	0.372118	si:ch211-195b13.1
regulation of muscle contraction	Gene Ontology	GO:0006937	1	16	0.372118	atp2a1
PDZ domain binding	Gene Ontology	GO:0030165	1	16	0.372118	kidins220a
histone lysine methylation	Gene Ontology	GO:0034968	1	16	0.372118	smyd1a
dynamin family protein polymerization involved in mitochondrial fission	Gene Ontology	GO:0003374	1	16	0.372118	mxa
adenylate cyclase-modulating G protein-coupled receptor signaling pathway	Gene Ontology	GO:0007188	3	78	0.374498	adrb2b|calcrl2|gnaia
actin filament	Gene Ontology	GO:0005884	2	47	0.382909	tpm4a|gas2l3
transferase activity, transferring glycosyl groups	Gene Ontology	GO:0016757	8	248	0.387861	ext1c|alg6|tnksb|gyg1a|parp1|pygma|gys1|cpsf1
clathrin coat assembly	Gene Ontology	GO:0048268	1	17	0.389078	clta
iron ion transport	Gene Ontology	GO:0006826	1	17	0.389078	tfr1a
voltage-gated sodium channel complex	Gene Ontology	GO:0001518	1	17	0.389078	si:ch211-225p5.8
P granule	Gene Ontology	GO:0043186	1	17	0.389078	ddx3xb
intrahepatic bile duct development	Gene Ontology	GO:0035622	1	17	0.389078	dnmt1
3'-5' DNA helicase activity	Gene Ontology	GO:0043138	1	17	0.389078	gins2
erythrocyte maturation	Gene Ontology	GO:0043249	1	17	0.389078	fech
ventral spinal cord interneuron differentiation	Gene Ontology	GO:0021514	1	17	0.389078	dll4
dopaminergic neuron differentiation	Gene Ontology	GO:0071542	1	17	0.389078	nr4a2b
O-acyltransferase activity	Gene Ontology	GO:0008374	1	17	0.389078	pla2g15
eukaryotic translation initiation factor 3 complex	Gene Ontology	GO:0005852	1	17	0.389078	abce1
anchored component of plasma membrane	Gene Ontology	GO:0046658	1	17	0.389078	gpc4
carboxylic acid metabolic process	Gene Ontology	GO:0019752	1	17	0.389078	mdh2
acyl-CoA metabolic process	Gene Ontology	GO:0006637	1	17	0.389078	acot20
negative regulation of transforming growth factor beta receptor signaling pathway	Gene Ontology	GO:0030512	1	17	0.389078	skila
thigmotaxis	Gene Ontology	GO:0001966	1	17	0.389078	smyd1a
receptor clustering	Gene Ontology	GO:0043113	1	17	0.389078	musk
histone methyltransferase complex	Gene Ontology	GO:0035097	1	17	0.389078	kdm4aa
protein tyrosine kinase activity	Gene Ontology	GO:0004713	4	115	0.401052	musk|pdgfra|fgfr2|yes1
SCF-dependent proteasomal ubiquitin-dependent protein catabolic process	Gene Ontology	GO:0031146	2	49	0.40206	skp2|fbxl5
proton transmembrane transport	Gene Ontology	GO:1902600	2	49	0.40206	nnt|atp1a1a.1
transmembrane transporter activity	Gene Ontology	GO:0022857	8	252	0.404237	slc43a1b|cx43|slc16a5a|slc16a3|slc44a5b|slc25a4|sfxn2|abcc1
regulation of microtubule polymerization or depolymerization	Gene Ontology	GO:0031110	1	18	0.405582	mapre1b
myeloid cell development	Gene Ontology	GO:0061515	1	18	0.405582	nfil3
elastic fiber assembly	Gene Ontology	GO:0048251	1	18	0.405582	si:dkey-163f14.6
epiboly	Gene Ontology	GO:0090504	1	18	0.405582	fscn1a
response to hormone	Gene Ontology	GO:0009725	1	18	0.405582	ncoa4
fatty-acyl-CoA binding	Gene Ontology	GO:0000062	1	18	0.405582	gcdhb
fin morphogenesis	Gene Ontology	GO:0033334	1	18	0.405582	cx43
glutamatergic synapse	Gene Ontology	GO:0098978	1	18	0.405582	gsk3ba
I-kappaB kinase/NF-kappaB signaling	Gene Ontology	GO:0007249	1	18	0.405582	ddx58
protein kinase C activity	Gene Ontology	GO:0004697	1	18	0.405582	prkcaa
palmitoyl-(protein) hydrolase activity	Gene Ontology	GO:0008474	1	18	0.405582	lypla2
phosphatidylinositol-3-phosphatase activity	Gene Ontology	GO:0004438	1	18	0.405582	mtmr3
synaptic vesicle budding from presynaptic endocytic zone membrane	Gene Ontology	GO:0016185	1	18	0.405582	mxa
regulation of endocytosis	Gene Ontology	GO:0030100	1	18	0.405582	arfgap1
cell volume homeostasis	Gene Ontology	GO:0006884	1	18	0.405582	clns1a
hindbrain development	Gene Ontology	GO:0030902	2	50	0.41153	smo|bco1
neuron differentiation	Gene Ontology	GO:0030182	4	117	0.413226	smarca4a|smo|sox11a|rb1
iron-sulfur cluster binding	Gene Ontology	GO:0051536	2	51	0.420924	pold1|rsad2
P-body	Gene Ontology	GO:0000932	2	51	0.420924	btbd2a|lsm6
cell-matrix adhesion	Gene Ontology	GO:0007160	2	51	0.420924	tnn|myo18aa
regulation of synapse structure or activity	Gene Ontology	GO:0050803	1	19	0.42164	mxa
ATP synthesis coupled proton transport	Gene Ontology	GO:0015986	1	19	0.42164	si:dkey-22n8.3
positive regulation of BMP signaling pathway	Gene Ontology	GO:0030513	1	19	0.42164	sfrp1a
negative regulation of protein kinase activity	Gene Ontology	GO:0006469	1	19	0.42164	tab1
regulation of ARF protein signal transduction	Gene Ontology	GO:0032012	1	19	0.42164	arfgap1
spinal cord motor neuron differentiation	Gene Ontology	GO:0021522	1	19	0.42164	smo
negative regulation of smoothened signaling pathway	Gene Ontology	GO:0045879	1	19	0.42164	sox11a
telomeric DNA binding	Gene Ontology	GO:0042162	1	19	0.42164	smg6
thiolester hydrolase activity	Gene Ontology	GO:0016790	1	19	0.42164	acot20
dynein intermediate chain binding	Gene Ontology	GO:0045505	1	19	0.42164	dynll1
embryonic morphogenesis	Gene Ontology	GO:0048598	1	19	0.42164	mif
protein K63-linked ubiquitination	Gene Ontology	GO:0070534	1	19	0.42164	ube2na
regulation of angiogenesis	Gene Ontology	GO:0045765	1	19	0.42164	dll4
growth factor binding	Gene Ontology	GO:0019838	1	19	0.42164	pdgfra
postsynapse	Gene Ontology	GO:0098794	1	19	0.42164	adgrb3
zinc ion transport	Gene Ontology	GO:0006829	1	19	0.42164	slc39a7
primitive erythrocyte differentiation	Gene Ontology	GO:0060319	1	19	0.42164	klf1
mitotic spindle assembly	Gene Ontology	GO:0090307	1	19	0.42164	kifc1
transmembrane receptor protein tyrosine kinase signaling pathway	Gene Ontology	GO:0007169	4	119	0.425345	musk|pdgfra|fgfr2|yes1
kinetochore	Gene Ontology	GO:0000776	2	52	0.430241	knstrn|bub3
central nervous system projection neuron axonogenesis	Gene Ontology	GO:0021952	1	20	0.437264	slit3
cilium organization	Gene Ontology	GO:0044782	1	20	0.437264	vangl2
DNA-directed DNA polymerase activity	Gene Ontology	GO:0003887	1	20	0.437264	pold1
nucleoside diphosphate kinase activity	Gene Ontology	GO:0004550	1	20	0.437264	ak1
muscle structure development	Gene Ontology	GO:0061061	1	20	0.437264	ctsd
cardiac muscle tissue development	Gene Ontology	GO:0048738	1	20	0.437264	ttn.2
proteoglycan biosynthetic process	Gene Ontology	GO:0030166	1	20	0.437264	gpc4
neuromuscular junction	Gene Ontology	GO:0031594	1	20	0.437264	psen1
centrosome cycle	Gene Ontology	GO:0007098	1	20	0.437264	cep170aa
endoderm development	Gene Ontology	GO:0007492	1	20	0.437264	fscn1a
lipoprotein metabolic process	Gene Ontology	GO:0042157	1	20	0.437264	si:ch211-285c6.3
Notch binding	Gene Ontology	GO:0005112	1	20	0.437264	dll4
regulation of inflammatory response	Gene Ontology	GO:0050727	1	20	0.437264	setd6
carbonate dehydratase activity	Gene Ontology	GO:0004089	1	20	0.437264	cahz
establishment of mitotic spindle orientation	Gene Ontology	GO:0000132	1	20	0.437264	vangl2
negative regulation of mitotic cell cycle	Gene Ontology	GO:0045930	1	20	0.437264	cdkn1ba
ribosomal large subunit assembly	Gene Ontology	GO:0000027	1	20	0.437264	bxdc2
postsynaptic membrane	Gene Ontology	GO:0045211	4	122	0.443401	musk|daglb|dmd|mxa
immune response	Gene Ontology	GO:0006955	8	263	0.449172	ctsla|cd74a|cxcl12b|b2m|zgc:153654|nfil3|b2ml|ilf2
mesoderm development	Gene Ontology	GO:0007498	1	21	0.452467	eif4g2b
protein K63-linked deubiquitination	Gene Ontology	GO:0070536	1	21	0.452467	zranb1b
regulation of small GTPase mediated signal transduction	Gene Ontology	GO:0051056	1	21	0.452467	tsc2
glomerular filtration	Gene Ontology	GO:0003094	1	21	0.452467	ctnnb1
mitotic sister chromatid segregation	Gene Ontology	GO:0000070	1	21	0.452467	knstrn
dynein light intermediate chain binding	Gene Ontology	GO:0051959	1	21	0.452467	dynll1
mRNA export from nucleus	Gene Ontology	GO:0006406	1	21	0.452467	tprb
inner ear morphogenesis	Gene Ontology	GO:0042472	1	21	0.452467	smo
regulation of microtubule cytoskeleton organization	Gene Ontology	GO:0070507	1	21	0.452467	gsk3ba
skeletal muscle contraction	Gene Ontology	GO:0003009	1	21	0.452467	tnni4a
sphingolipid metabolic process	Gene Ontology	GO:0006665	1	21	0.452467	serinc1
chloride channel activity	Gene Ontology	GO:0005254	2	55	0.457701	abcc4|clic5a
intracellular anatomical structure	Gene Ontology	GO:0005622	2	55	0.457701	dhx29|dhx15
protein tyrosine/serine/threonine phosphatase activity	Gene Ontology	GO:0008138	2	55	0.457701	ptp4a1|dusp27
axon guidance	Gene Ontology	GO:0007411	5	161	0.465909	rtn4a|smo|cxcl12b|slit3|musk
proteolysis involved in cellular protein catabolic process	Gene Ontology	GO:0051603	2	56	0.466682	p4hb|ctsla
Golgi organization	Gene Ontology	GO:0007030	2	56	0.466682	myo18aa|lman1
eye photoreceptor cell development	Gene Ontology	GO:0042462	1	22	0.46726	sec13
positive regulation of protein catabolic process	Gene Ontology	GO:0045732	1	22	0.46726	asb5a
mitotic spindle organization	Gene Ontology	GO:0007052	1	22	0.46726	kif4
3'-5'-exoribonuclease activity	Gene Ontology	GO:0000175	1	22	0.46726	cnot6l
Rho GTPase binding	Gene Ontology	GO:0017048	1	22	0.46726	daam1b
hydrogen peroxide catabolic process	Gene Ontology	GO:0042744	1	22	0.46726	gpx1a
cytoplasmic microtubule	Gene Ontology	GO:0005881	1	22	0.46726	mapre1b
activation of MAPK activity	Gene Ontology	GO:0000187	1	22	0.46726	si:ch211-171h4.3
interstrand cross-link repair	Gene Ontology	GO:0036297	1	22	0.46726	msh6
maturation of SSU-rRNA from tricistronic rRNA transcript (SSU-rRNA, 5.8S rRNA, LSU-rRNA)	Gene Ontology	GO:0000462	1	22	0.46726	wdr46
cellular response to insulin stimulus	Gene Ontology	GO:0032869	1	22	0.46726	pck2
calcium-dependent cysteine-type endopeptidase activity	Gene Ontology	GO:0004198	1	22	0.46726	capn12
cell projection organization	Gene Ontology	GO:0030030	2	57	0.475575	cep170aa|cfl1
cell communication	Gene Ontology	GO:0007154	2	57	0.475575	cx43|dll4
cellular_component	Gene Ontology	GO:0005575	45	1597	0.480669	tat|zgc:165653|zgc:194101|commd2|chordc1a|ttc27|nt5dc2|dmac2l|im:7136185|fgf12b|zgc:85777|ncoa4|sms|paip1|zgc:92481|nansa|adpgk|marcksa|marcksb|mtmr4|zgc:153654|cnn3b|actn3b|soul3|ywhaqb|ccdc6a|ttc36|tk1|fam78ab|mex3b|wdr77|lysmd2|tcp11l2|srm|ttn.1|secisbp2l|tia1|phgdh|si:ch211-250g4.3|zgc:77849|ywhae2|klhdc2|zgc:158564|cdk2ap2|tagln
Rac GTPase binding	Gene Ontology	GO:0048365	1	23	0.481653	arhgdia
determination of left/right asymmetry in lateral mesoderm	Gene Ontology	GO:0003140	1	23	0.481653	fgfr2
telomere maintenance	Gene Ontology	GO:0000723	1	23	0.481653	rpa1
proteasomal protein catabolic process	Gene Ontology	GO:0010498	1	23	0.481653	p4hb
hydro-lyase activity	Gene Ontology	GO:0016836	1	23	0.481653	cahz
zinc ion transmembrane transporter activity	Gene Ontology	GO:0005385	1	23	0.481653	slc39a7
intracellular transport	Gene Ontology	GO:0046907	1	23	0.481653	ranbp1
oxidoreductase activity, acting on single donors with incorporation of molecular oxygen, incorporation of two atoms of oxygen	Gene Ontology	GO:0016702	1	23	0.481653	bco1
regulation of Notch signaling pathway	Gene Ontology	GO:0008593	1	23	0.481653	cad
regulation of canonical Wnt signaling pathway	Gene Ontology	GO:0060828	1	23	0.481653	psen1
animal organ morphogenesis	Gene Ontology	GO:0009887	3	93	0.481777	lamc3|lamb4|atrn
dendritic spine	Gene Ontology	GO:0043197	2	58	0.484377	fxr1|mxa
transferase activity, transferring acyl groups	Gene Ontology	GO:0016746	4	130	0.490616	crata|alas2|dlat|nat10
heart morphogenesis	Gene Ontology	GO:0003007	2	59	0.493086	alpk2|smarcc1a
clathrin-coated vesicle	Gene Ontology	GO:0030136	1	24	0.495658	ap1m1
amino acid transmembrane transporter activity	Gene Ontology	GO:0015171	1	24	0.495658	slc38a5b
membrane fusion	Gene Ontology	GO:0061025	1	24	0.495658	mxa
base-excision repair	Gene Ontology	GO:0006284	1	24	0.495658	apex1
pharyngeal system development	Gene Ontology	GO:0060037	1	24	0.495658	rad21a
negative regulation of neuron apoptotic process	Gene Ontology	GO:0043524	1	24	0.495658	retreg1
RNA polymerase II transcription regulator complex	Gene Ontology	GO:0090575	1	24	0.495658	e2f8
proteasome core complex	Gene Ontology	GO:0005839	1	24	0.495658	p4hb
muscle fiber development	Gene Ontology	GO:0048747	1	24	0.495658	fxr1
threonine-type endopeptidase activity	Gene Ontology	GO:0004298	1	24	0.495658	p4hb
site of double-strand break	Gene Ontology	GO:0035861	1	24	0.495658	actr2a
actin-dependent ATPase activity	Gene Ontology	GO:0030898	1	24	0.495658	myo1ca
photoreceptor cell outer segment organization	Gene Ontology	GO:0035845	1	24	0.495658	vangl2
dynein complex	Gene Ontology	GO:0030286	1	24	0.495658	dynll1
vesicle transport along actin filament	Gene Ontology	GO:0030050	1	24	0.495658	myo1ca
activation of cysteine-type endopeptidase activity involved in apoptotic process	Gene Ontology	GO:0006919	1	24	0.495658	rb1
nucleotidyltransferase activity	Gene Ontology	GO:0016779	2	60	0.501702	pold1|ugp2a
protein serine/threonine kinase activity	Gene Ontology	GO:0004674	15	530	0.506453	eef2k|ulk2|si:ch211-195b13.1|raf1b|prkcaa|alpk2|cdk4|pdk4|si:ch211-171h4.3|wnk4b|cdk8|gsk3ba|si:ch211-285c6.3|stk38l|tesk2
heterophilic cell-cell adhesion via plasma membrane cell adhesion molecules	Gene Ontology	GO:0007157	1	25	0.509285	tenm3
cortical actin cytoskeleton organization	Gene Ontology	GO:0030866	1	25	0.509285	epb41b
photoreceptor cell maintenance	Gene Ontology	GO:0045494	1	25	0.509285	syne2a
cortical actin cytoskeleton	Gene Ontology	GO:0030864	1	25	0.509285	cfl1
microfilament motor activity	Gene Ontology	GO:0000146	1	25	0.509285	myo1ca
protein-containing complex	Gene Ontology	GO:0032991	1	25	0.509285	hsp90aa1.1
exonuclease activity	Gene Ontology	GO:0004527	1	25	0.509285	cnot6l
guanyl nucleotide binding	Gene Ontology	GO:0019001	1	25	0.509285	gnaia
actin polymerization or depolymerization	Gene Ontology	GO:0008154	1	25	0.509285	svila
cation binding	Gene Ontology	GO:0043169	1	25	0.509285	si:ch211-149b19.3
negative regulation of translation	Gene Ontology	GO:0017148	1	25	0.509285	fxr1
endoribonuclease activity	Gene Ontology	GO:0004521	1	25	0.509285	cpsf3
peroxisome	Gene Ontology	GO:0005777	2	61	0.510223	crata|gstk1
tRNA processing	Gene Ontology	GO:0008033	2	62	0.518647	mettl1|nat10
transcription coactivator activity	Gene Ontology	GO:0003713	3	99	0.522248	ctnnb1|si:dkeyp-69b9.3|ncoa4
metal ion transport	Gene Ontology	GO:0030001	1	26	0.522545	slc39a7
stress fiber	Gene Ontology	GO:0001725	1	26	0.522545	daam1b
SMAD binding	Gene Ontology	GO:0046332	1	26	0.522545	skila
troponin complex	Gene Ontology	GO:0005861	1	26	0.522545	tnni4a
manganese ion binding	Gene Ontology	GO:0030145	1	26	0.522545	pck2
mitochondrial fission	Gene Ontology	GO:0000266	1	26	0.522545	mxa
defense response to Gram-positive bacterium	Gene Ontology	GO:0050830	1	26	0.522545	hsp90b1
lipid catabolic process	Gene Ontology	GO:0016042	2	63	0.526974	pnpla7b|pld1a
intracellular membrane-bounded organelle	Gene Ontology	GO:0043231	7	246	0.526984	ehd1b|ehd4|ehd2a|neu3.3|ap1m1|nktr|ppib
iron ion binding	Gene Ontology	GO:0005506	5	173	0.527191	pah|egln1b|abce1|fbxl5|p3h1
anchored component of membrane	Gene Ontology	GO:0031225	1	27	0.535446	gpc4
circadian rhythm	Gene Ontology	GO:0007623	1	27	0.535446	nfil3
G-protein beta/gamma-subunit complex binding	Gene Ontology	GO:0031683	1	27	0.535446	gnaia
repressing transcription factor binding	Gene Ontology	GO:0070491	1	27	0.535446	tle2c
amino acid transmembrane transport	Gene Ontology	GO:0003333	1	27	0.535446	slc38a5b
regulation of immune response	Gene Ontology	GO:0050776	1	27	0.535446	fgl1
brain morphogenesis	Gene Ontology	GO:0048854	1	27	0.535446	atp1a1a.1
histone deacetylase complex	Gene Ontology	GO:0000118	1	27	0.535446	hdac1
receptor complex	Gene Ontology	GO:0043235	4	139	0.541632	musk|pdgfra|fgfr2|ptprb
peptidyl-serine phosphorylation	Gene Ontology	GO:0018105	3	102	0.541825	prkcaa|si:ch211-195b13.1|stk38l
neutrophil chemotaxis	Gene Ontology	GO:0030593	2	65	0.543333	tab1|lgals3a
embryonic pattern specification	Gene Ontology	GO:0009880	1	28	0.547999	smo
histone acetyltransferase activity	Gene Ontology	GO:0004402	1	28	0.547999	kat6b
positive regulation of angiogenesis	Gene Ontology	GO:0045766	1	28	0.547999	utp15
myeloid cell differentiation	Gene Ontology	GO:0030099	1	28	0.547999	ddx18
COPII-coated ER to Golgi transport vesicle	Gene Ontology	GO:0030134	1	28	0.547999	lman1
ceramide biosynthetic process	Gene Ontology	GO:0046513	1	28	0.547999	degs1
swimming behavior	Gene Ontology	GO:0036269	1	28	0.547999	psen1
carboxylic ester hydrolase activity	Gene Ontology	GO:0052689	1	28	0.547999	lypla2
protein polyubiquitination	Gene Ontology	GO:0000209	3	103	0.548246	trim3b|arih2|ube2na
chemotaxis	Gene Ontology	GO:0006935	2	67	0.559294	pdgfra|cxcl12b
anatomical structure morphogenesis	Gene Ontology	GO:0009653	2	67	0.559294	sox11a|sox7
ion transport	Gene Ontology	GO:0006811	14	512	0.559461	ryr1a|atp2a1l|ryr1b|slc10a7|atp2a1|atp2a2a|slc9a1b|atp1a1a.1|slc4a7|sfxn2|clic5a|abcc4|slc25a28|slc39a7
GDP binding	Gene Ontology	GO:0019003	1	29	0.560214	rap1b
FAD binding	Gene Ontology	GO:0071949	1	29	0.560214	mical2a
gene silencing by RNA	Gene Ontology	GO:0031047	1	29	0.560214	cnot6l
proton transmembrane transporter activity	Gene Ontology	GO:0015078	1	29	0.560214	si:dkey-22n8.3
protein localization	Gene Ontology	GO:0008104	1	29	0.560214	gpc4
centrosome	Gene Ontology	GO:0005813	5	180	0.561472	npm1a|ranbp1|cep170aa|h2afx|si:ch211-285c6.3
cell cortex	Gene Ontology	GO:0005938	2	68	0.567123	ctnnb1|psen1
nuclease activity	Gene Ontology	GO:0004518	2	68	0.567123	apex1|cnot6l
apoptotic process	Gene Ontology	GO:0006915	4	144	0.568816	rad21a|fgfr2|rb1|dedd1
cell-cell adhesion via plasma-membrane adhesion molecules	Gene Ontology	GO:0098742	1	30	0.572098	pecam1
adenylate cyclase-activating adrenergic receptor signaling pathway	Gene Ontology	GO:0071880	1	30	0.572098	adrb2b
histone deacetylation	Gene Ontology	GO:0016575	1	30	0.572098	hdac1
N-acetyltransferase activity	Gene Ontology	GO:0008080	1	30	0.572098	nat10
neuromuscular junction development	Gene Ontology	GO:0007528	1	30	0.572098	gfpt1
adenylate cyclase-activating G protein-coupled receptor signaling pathway	Gene Ontology	GO:0007189	3	107	0.573394	adrb2b|calcrl2|adgrb3
pronephros development	Gene Ontology	GO:0048793	2	69	0.574852	epor|prkcsh
positive regulation of apoptotic process	Gene Ontology	GO:0043065	2	69	0.574852	zgc:73226|bcl2l16
microtubule motor activity	Gene Ontology	GO:0003777	2	70	0.582479	kif4|kifc1
midbrain-hindbrain boundary development	Gene Ontology	GO:0030917	1	31	0.583662	atp1a1a.1
myelination	Gene Ontology	GO:0042552	1	31	0.583662	tuba8l3
nucleobase-containing compound metabolic process	Gene Ontology	GO:0006139	1	31	0.583662	ak1
ubiquitin conjugating enzyme binding	Gene Ontology	GO:0031624	1	32	0.594914	arih2
midbrain development	Gene Ontology	GO:0030901	1	32	0.594914	fgfr2
mitochondrial intermembrane space	Gene Ontology	GO:0005758	1	32	0.594914	nln
monocyte chemotaxis	Gene Ontology	GO:0002548	1	32	0.594914	lgals3a
cortical cytoskeleton organization	Gene Ontology	GO:0030865	1	32	0.594914	si:dkey-40c11.1
phospholipid biosynthetic process	Gene Ontology	GO:0008654	1	32	0.594914	selenoi
catenin complex	Gene Ontology	GO:0016342	1	33	0.605862	ctnnb1
integrin complex	Gene Ontology	GO:0008305	1	33	0.605862	itga11b
phosphatidylinositol dephosphorylation	Gene Ontology	GO:0046856	1	33	0.605862	mtmr3
phosphatidylinositol-4,5-bisphosphate binding	Gene Ontology	GO:0005546	1	33	0.605862	svila
antiporter activity	Gene Ontology	GO:0015297	1	33	0.605862	slc9a1b
antigen processing and presentation	Gene Ontology	GO:0019882	1	34	0.616514	cd74a
chromosome, centromeric region	Gene Ontology	GO:0000775	1	34	0.616514	rad21a
heart jogging	Gene Ontology	GO:0003146	1	34	0.616514	gsk3ba
integral component of mitochondrial inner membrane	Gene Ontology	GO:0031305	1	34	0.616514	sfxn2
ossification	Gene Ontology	GO:0001503	1	34	0.616514	gpc4
MHC class II protein complex	Gene Ontology	GO:0042613	1	34	0.616514	cd74a
endopeptidase inhibitor activity	Gene Ontology	GO:0004866	1	34	0.616514	c4
postsynaptic density	Gene Ontology	GO:0014069	2	76	0.626115	fxr1|mxa
protein phosphatase regulator activity	Gene Ontology	GO:0019888	1	35	0.626879	phactr4a
forebrain development	Gene Ontology	GO:0030900	1	35	0.626879	smo
peptidyl-tyrosine autophosphorylation	Gene Ontology	GO:0038083	1	35	0.626879	yes1
pigmentation	Gene Ontology	GO:0043473	1	35	0.626879	gart
positive regulation of GTPase activity	Gene Ontology	GO:0043547	2	77	0.633033	tsc2|asap1a
blood vessel development	Gene Ontology	GO:0001568	2	77	0.633033	ptprb|sox7
calcium channel activity	Gene Ontology	GO:0005262	2	77	0.633033	ryr1a|ryr1b
intracellular signal transduction	Gene Ontology	GO:0035556	13	502	0.636188	asb10|prkcaa|si:ch211-195b13.1|asb14a|asb2b|asb5a|raf1b|tns2a|wnk4b|asb15b|nlrx1|stk38l|depdc7a
smoothened signaling pathway	Gene Ontology	GO:0007224	1	36	0.636964	smo
copper ion binding	Gene Ontology	GO:0005507	1	36	0.636964	loxl4
primitive hemopoiesis	Gene Ontology	GO:0060215	1	36	0.636964	foxo3b
cyclin-dependent protein serine/threonine kinase regulator activity	Gene Ontology	GO:0016538	1	36	0.636964	ccnk
positive regulation of I-kappaB kinase/NF-kappaB signaling	Gene Ontology	GO:0043123	1	36	0.636964	shrprbck1r
-	Gene Ontology	GO:0005328	1	36	0.636964	slc6a16a
protein-chromophore linkage	Gene Ontology	GO:0018298	1	37	0.646777	cry-dash
connexin complex	Gene Ontology	GO:0005922	1	37	0.646777	cx43
gap junction channel activity	Gene Ontology	GO:0005243	1	37	0.646777	cx43
negative regulation of BMP signaling pathway	Gene Ontology	GO:0030514	1	37	0.646777	skila
cell junction	Gene Ontology	GO:0030054	6	239	0.651399	cx43|dmd|cep170aa|rap1b|cd99l2|psen1
cell surface receptor signaling pathway	Gene Ontology	GO:0007166	3	121	0.654229	smo|pecam1|adgrb3
tubulin binding	Gene Ontology	GO:0015631	1	38	0.656324	map1b
gap junction	Gene Ontology	GO:0005921	1	38	0.656324	cx43
spindle pole	Gene Ontology	GO:0000922	1	38	0.656324	rad21a
transforming growth factor beta receptor signaling pathway	Gene Ontology	GO:0007179	1	38	0.656324	mtmr4
mitotic cytokinesis	Gene Ontology	GO:0000281	1	38	0.656324	si:dkey-40c11.1
positive regulation of protein phosphorylation	Gene Ontology	GO:0001934	1	38	0.656324	fxr1
late endosome membrane	Gene Ontology	GO:0031902	1	38	0.656324	lamp1b
chromatin	Gene Ontology	GO:0000785	2	81	0.659706	nr1d1|rb1
lysosomal membrane	Gene Ontology	GO:0005765	2	81	0.659706	psen1|lamp1b
cell division	Gene Ontology	GO:0051301	3	123	0.664833	rad21a|mcmbp|ccnk
hydrolase activity, hydrolyzing O-glycosyl compounds	Gene Ontology	GO:0004553	1	39	0.665614	ganab
cell fate specification	Gene Ontology	GO:0001708	1	39	0.665614	tbx18
acetylglucosaminyltransferase activity	Gene Ontology	GO:0008375	1	39	0.665614	ext1c
microtubule-based movement	Gene Ontology	GO:0007018	2	83	0.672448	kif4|kifc1
cytosolic small ribosomal subunit	Gene Ontology	GO:0022627	1	40	0.674653	eif2a
ubiquitin conjugating enzyme activity	Gene Ontology	GO:0061631	1	41	0.683448	ube2na
regulation of neurogenesis	Gene Ontology	GO:0050767	1	41	0.683448	bhlhe41
Rho guanyl-nucleotide exchange factor activity	Gene Ontology	GO:0005089	1	41	0.683448	fgd5a
carbohydrate binding	Gene Ontology	GO:0030246	4	168	0.685688	ganab|lgals3a|nomo|zgc:195050
phosphoprotein phosphatase activity	Gene Ontology	GO:0004721	3	128	0.690299	pptc7b|ptprb|si:ch211-149b19.3
mitochondrial membrane	Gene Ontology	GO:0031966	1	42	0.692006	mxa
cytosolic large ribosomal subunit	Gene Ontology	GO:0022625	1	42	0.692006	rpl7l1
blood coagulation	Gene Ontology	GO:0007596	1	42	0.692006	prkcaa
scavenger receptor activity	Gene Ontology	GO:0005044	1	42	0.692006	loxl4
negative chemotaxis	Gene Ontology	GO:0050919	1	43	0.700332	slit3
glucuronosyltransferase activity	Gene Ontology	GO:0015020	1	43	0.700332	ext1c
DNA-binding transcription factor activity, RNA polymerase II-specific	Gene Ontology	GO:0000981	14	566	0.702113	mef2cb|mef2aa|sox11a|myf6|june|e2f8|elk3|klf11a|mitfb|klf1|skila|foxo3b|sox7|prdm2a
transmembrane signaling receptor activity	Gene Ontology	GO:0004888	4	173	0.706998	epor|pecam1|smo|adgrb3
signaling receptor binding	Gene Ontology	GO:0005102	4	173	0.706998	fgl1|ppargc1a|yes1|si:ch211-266g18.10
phosphatidylinositol binding	Gene Ontology	GO:0035091	2	90	0.714011	si:ch211-195b13.1|pld1a
positive regulation of cell population proliferation	Gene Ontology	GO:0008284	2	90	0.714011	lrrc14b|fgfr2
innate immune response	Gene Ontology	GO:0045087	3	133	0.714284	ifih1|rsad2|yes1
GTPase activator activity	Gene Ontology	GO:0005096	5	216	0.715012	tsc2|arfgap1|ranbp1|zgc:112334|asap1a
positive regulation of canonical Wnt signaling pathway	Gene Ontology	GO:0090263	1	45	0.716317	tnksb
endonuclease activity	Gene Ontology	GO:0004519	1	45	0.716317	apex1
extrinsic component of cytoplasmic side of plasma membrane	Gene Ontology	GO:0031234	1	45	0.716317	yes1
chemokine-mediated signaling pathway	Gene Ontology	GO:0070098	1	46	0.723987	cxcl12b
establishment or maintenance of cell polarity	Gene Ontology	GO:0007163	1	46	0.723987	fscn1a
anterior/posterior pattern specification	Gene Ontology	GO:0009952	2	92	0.725043	smo|bhlhe41
plasma membrane	Gene Ontology	GO:0005886	55	2132	0.728939	ryr1a|pdgfra|ryr1b|ehd2a|adrb2b|slc9a1b|jph1b|raf1b|clta|ank1b|got2a|lamp1b|cdc42ep4b|podxl|cx43|hsc70|hspa14|psen1|mapre1b|ncln|ctnnb1|dll4|marcksa|marcksb|cd99l2|myo1ca|yes1|arf2b|ehd1b|alpk2|tfr1a|slc6a16a|smo|hspa8|irs1|atrn|tenm3|abcc4|lima1a|cse1l|clns1a|epb41b|fgfr2|mxa|ehd4|slc10a7|cdc42ep3|sephs1|hsp90aa1.1|dmd|phkb|rap1b|calcrl2|mbpa|vangl2
centriole	Gene Ontology	GO:0005814	1	47	0.73145	cep170aa
epiboly involved in gastrulation with mouth forming second	Gene Ontology	GO:0055113	1	47	0.73145	cfl1
fatty acid biosynthetic process	Gene Ontology	GO:0006633	1	48	0.738711	hacd2
integrin binding	Gene Ontology	GO:0005178	1	48	0.738711	tnn
cell-cell junction	Gene Ontology	GO:0005911	1	48	0.738711	rap1b
cytoskeletal protein binding	Gene Ontology	GO:0008092	1	48	0.738711	epb41b
nervous system development	Gene Ontology	GO:0007399	5	223	0.739947	smo|vangl2|phactr4a|med24|igf2bp3
serine-type endopeptidase activity	Gene Ontology	GO:0004252	4	182	0.742666	htra4|cfd|lonp1|wu:fd46c06
double-strand break repair via homologous recombination	Gene Ontology	GO:0000724	1	49	0.745776	rpa1
clathrin binding	Gene Ontology	GO:0030276	1	49	0.745776	ap2b1
non-membrane spanning protein tyrosine kinase activity	Gene Ontology	GO:0004715	1	49	0.745776	yes1
G protein-coupled receptor binding	Gene Ontology	GO:0001664	1	49	0.745776	gnaia
endomembrane system	Gene Ontology	GO:0012505	2	96	0.746029	rnf24|rnf139
small GTPase mediated signal transduction	Gene Ontology	GO:0007264	2	96	0.746029	zgc:112334|arhgdia
xenobiotic metabolic process	Gene Ontology	GO:0006805	1	50	0.75265	ahrrb
cytokine receptor activity	Gene Ontology	GO:0004896	1	51	0.759339	cd74a
chemokine activity	Gene Ontology	GO:0008009	1	51	0.759339	cxcl12b
integrin-mediated signaling pathway	Gene Ontology	GO:0007229	1	51	0.759339	itga11b
synaptic vesicle membrane	Gene Ontology	GO:0030672	1	51	0.759339	clta
locomotory behavior	Gene Ontology	GO:0007626	1	52	0.765847	flnca
transport	Gene Ontology	GO:0006810	1	52	0.765847	slc6a16a
heterotrimeric G-protein complex	Gene Ontology	GO:0005834	1	53	0.772179	gnaia
cation transport	Gene Ontology	GO:0006812	1	54	0.77834	slc9a1b
kinesin complex	Gene Ontology	GO:0005871	1	55	0.784335	kifc1
BMP signaling pathway	Gene Ontology	GO:0030509	1	55	0.784335	tob1a
sodium ion transmembrane transport	Gene Ontology	GO:0035725	1	55	0.784335	slc6a16a
neuron projection development	Gene Ontology	GO:0031175	1	56	0.790168	rb1
cell-cell signaling	Gene Ontology	GO:0007267	1	57	0.795843	cx43
endocrine pancreas development	Gene Ontology	GO:0031018	1	57	0.795843	smo
visual perception	Gene Ontology	GO:0007601	3	153	0.795979	tenm3|rb1|kera
lysosome	Gene Ontology	GO:0005764	3	154	0.799497	ctsd|ctsla|lamp1b
G protein-coupled peptide receptor activity	Gene Ontology	GO:0008528	1	58	0.801365	calcrl2
positive regulation of cell migration	Gene Ontology	GO:0030335	1	58	0.801365	cxcl12b
heparin binding	Gene Ontology	GO:0008201	1	58	0.801365	slit3
oxidoreductase activity, acting on paired donors, with incorporation or reduction of molecular oxygen	Gene Ontology	GO:0016705	2	109	0.80496	egln1b|p3h1
ribosome	Gene Ontology	GO:0005840	3	158	0.813063	mrpl35|rpl7l1|hspa14
hydrolase activity, acting on glycosyl bonds	Gene Ontology	GO:0016798	1	61	0.817051	ganab
potassium ion import across plasma membrane	Gene Ontology	GO:1990573	1	62	0.822	atp1a1a.1
heme binding	Gene Ontology	GO:0020037	3	162	0.825845	cbsb|hmox2a|soul3
synapse	Gene Ontology	GO:0045202	5	252	0.826179	dmd|psen1|gpc4|map1b|mxa
cilium	Gene Ontology	GO:0005929	2	116	0.831381	smo|pdgfra
membrane	Gene Ontology	GO:0016020	172	6613	0.8376	zgc:73226|pdgfra|lman1|hmox2a|slc25a28|mamdc2b|nup210|lamp1b|sec31a|epor|slc25a55b|si:ch211-266g18.10|slc16a5a|mpz|nup93|si:ch211-1a19.3|ddost|cltcl1|slc39a7|pecam1|atp2a1|slc6a16a|mmp15a|letm2|tenm3|hacd2|slc25a33|loxl4|tecra|fgfr2|mxa|rpn1|rpn2|bcl2l16|slc10a7|ap1m1|selenoi|adipoqa|phkb|tram1|ap2a1|mcl1a|ckap4|ext1c|dll4|pfkmb|adrb2b|lmf2b|tmem182a|slc9a1b|rap1b|zmpste24|ptprb|ubald1a|wfdc1|itg…
growth factor activity	Gene Ontology	GO:0008083	2	120	0.844987	fgf12b|mdka
regulation of cell migration	Gene Ontology	GO:0030334	1	69	0.853094	gpc4
serine-type peptidase activity	Gene Ontology	GO:0008236	2	124	0.857588	cfd|lonp1
vasculature development	Gene Ontology	GO:0001944	1	71	0.860936	sars
sulfotransferase activity	Gene Ontology	GO:0008146	1	75	0.875388	chst7
lipid binding	Gene Ontology	GO:0008289	2	132	0.880023	api5|si:ch211-285c6.3
lipid transport	Gene Ontology	GO:0006869	1	80	0.891362	si:ch211-285c6.3
vesicle	Gene Ontology	GO:0031982	1	81	0.894303	myo1ca
positive regulation of ERK1 and ERK2 cascade	Gene Ontology	GO:0070374	1	82	0.897164	cd74a
regulation of transcription by RNA polymerase II	Gene Ontology	GO:0006357	15	726	0.901171	hmgb3a|si:dkey-18a10.3|hmgb2b|arid3b|ruvbl1|ahrrb|ruvbl2|june|rb1|smarcal1|elk3|mitfb|rad21a|prdm2a|ccnk
transferase activity, transferring hexosyl groups	Gene Ontology	GO:0016758	1	84	0.902656	alg6
adherens junction	Gene Ontology	GO:0005912	1	84	0.902656	ctnnb1
cell adhesion	Gene Ontology	GO:0007155	7	383	0.904348	podxl|ctnnb1|cd99l2|tenm3|itga11b|postna|lamb4
dendrite	Gene Ontology	GO:0030425	2	144	0.907613	smo|map1b
trans-Golgi network	Gene Ontology	GO:0005802	1	88	0.912776	chst7
RNA polymerase II transcription regulatory region sequence-specific DNA binding	Gene Ontology	GO:0000977	7	402	0.927131	mef2aa|arid3b|bhlhe41|rb1|nr4a2b|tbx18|mef2cb
potassium ion transmembrane transport	Gene Ontology	GO:0071805	1	97	0.931869	slc9a1b
structural constituent of ribosome	Gene Ontology	GO:0003735	2	159	0.933772	mrpl35|rpl7l1
hormone activity	Gene Ontology	GO:0005179	1	104	0.943782	adma
Rab GTPase binding	Gene Ontology	GO:0017137	1	105	0.945305	zgc:112334
biological_process	Gene Ontology	GO:0008150	31	1483	0.958616	tril|jph1b|commd2|tmem182a|zgc:194101|stip1|ttc27|nt5dc2|dmac2l|im:7136185|nup210|zgc:92481|soul3|zpr1|elna|ccdc6a|surf4l|fam78ab|wdr77|rcn1|zc3hc1|ttn.1|ly75|secisbp2l|cdk2ap2|si:ch211-250g4.3|cdk5rap2|zgc:158328|klhdc2|zgc:158564|ckap4
voltage-gated ion channel activity	Gene Ontology	GO:0005244	1	119	0.962765	clic5a
molecular_function	Gene Ontology	GO:0003674	40	1866	0.963229	tril|zgc:194101|zgc:73226|zgc:77849|commd2|tmem182a|surf4l|utp20|zgc:92335|ttc27|nup210|ebna1bp2|im:7136185|asb2b|dmac2l|zgc:92481|tp53inp1|wfs1a|lmf2b|depdc7a|ehbp1l1a|tnni4a|ubap2b|cdk5rap2|ccdc6a|plin6|fam78ab|wdr77|knstrn|lysmd2|cd82a|tcp11l2|asb5a|ttn.1|cdk2ap2|cdca7a|smpx|atg9a|zgc:158564|ckap4
regulation of ion transmembrane transport	Gene Ontology	GO:0034765	1	122	0.965711	clic5a
potassium ion transport	Gene Ontology	GO:0006813	1	129	0.971711	atp1a1a.1
external side of plasma membrane	Gene Ontology	GO:0009897	2	202	0.975266	ly75|tfr1a
regulation of mitotic cell cycle	Gene Ontology	GO:0007346	1	141	0.979659	rb1
protein autophosphorylation	Gene Ontology	GO:0046777	1	146	0.982272	yes1
ion channel activity	Gene Ontology	GO:0005216	2	220	0.983799	ryr1a|ryr1b
integral component of membrane	Gene Ontology	GO:0016021	139	5893	0.985354	zgc:73226|pdgfra|lman1|hmox2a|slc25a28|si:ch211-285c6.3|nup210|lamp1b|epor|slc25a55b|slc16a5a|mpz|slc44a5b|si:ch211-1a19.3|ddost|kdelr2b|wfs1a|postna|pecam1|atp2a1|slc6a16a|mmp15a|golim4a|letm2|tenm3|hacd2|slc25a33|tecra|fgfr2|slc39a7|rpn1|rpn2|bcl2l16|slc10a7|selenoi|adipoqa|tram1|mcl1a|ckap4|ext1c|dll4|adrb2b|lmf2b|tmem182a|slc9a1b|zmpste24|ptprb|ubald1a|wfdc1|itga11b|hm13|si:dkey-188i13.6|slc4…
inflammatory response	Gene Ontology	GO:0006954	1	153	0.985376	uhrf1
guanyl-nucleotide exchange factor activity	Gene Ontology	GO:0005085	1	157	0.9869	fgd5a
neuron projection	Gene Ontology	GO:0043005	2	241	0.990174	tenm3|ank1b
homophilic cell adhesion via plasma membrane adhesion molecules	Gene Ontology	GO:0007156	1	171	0.991087	tenm3
integral component of plasma membrane	Gene Ontology	GO:0005887	16	994	0.993509	musk|pecam1|pdgfra|slc20a1b|adrb2b|slc16a5a|cd82a|slc16a3|mmp15a|atp1a1a.1|tenm3|adgrb3|fgfr2|psen1|mpz|slc38a5b
response to stimulus	Gene Ontology	GO:0050896	1	183	0.993594	kera
signaling receptor activity	Gene Ontology	GO:0038023	1	198	0.995762	ly75
signal transduction	Gene Ontology	GO:0007165	14	1299	0.999992	adrb2b|tcp11l2|gnaia|stat1b|stat1a|rap1b|tenm3|b2m|ank1b|gsk3ba|stat5a|raf1b|si:dkey-40c11.1|adgrb3
G protein-coupled receptor activity	Gene Ontology	GO:0004930	2	805	1	adrb2b|adgrb3
G protein-coupled receptor signaling pathway	Gene Ontology	GO:0007186	3	914	1	adrb2b|gnaia|adgrb3

## Sheet: Table S6
Table S6. KEGG pathway information of 1018 DEGs uniquely shared in S4_vs_S1 and S3_vs_S1 in M. amblycephala.
Term	Database	ID	Input number	Background number	P-Value	Input
Metabolic pathways	KEGG PATHWAY	dre01100	114	1507	6.9009e-21	alg6|ampd1|pgam1a|tktb|si:ch1073-325m22.2|hmox2a|idh2|cahz|ddost|pcbd1|gyg1a|ganab|pah|fah|dlat|tk1|tecra|adka|rpn1|rpn2|mtmr3|phgdh|pmm2|gstk1|dldh|pfkmb|entpd5a|hadhaa|rimkla|gpib|me3|gpx1a|got1|fech|mut|gcdhb|papss2b|sms|got2a|nt5c1ab|gnmt|cox6b1|gmpr|degs1|dnmt3bb.1|ckma|srm|gfpt1|hsd17b4|ext1c|pgd|impdh1b|selenoi|gart|pck2|psph|pgm1|pfkfb3|pgm3|eno3|gpaa1|adpgk|mtmr4|dut|acadm|qdpra|fbp2|gch…
Protein processing in endoplasmic reticulum	KEGG PATHWAY	dre04141	33	179	4.739e-16	calr3a|hsp90b1|calr3b|lman1|stt3b|stt3a|rrbp1a|sec31a|hsc70|sec13|ddost|canx|txndc5|uggt1|hspa5|pdia6|ube2d2|rpn2|dnajb11|prkcsh|p4hb|sar1b|bag2|rpn1|ganab|pdia3|rad23ab|hyou1|hsp90aa1.1|tram1|mogs|calr|ckap4
Carbon metabolism	KEGG PATHWAY	dre01200	24	132	6.1132e-12	dldh|pgd|pfkmb|hadhaa|pgam1a|gpib|tktb|me3|got1|tpi1b|mut|psph|idh2|got2a|eno3|fbp2|sdha|eno1a|adpgk|dlat|pgam2|fh|mdh2|phgdh
Ribosome biogenesis in eukaryotes	KEGG PATHWAY	dre03008	16	77	3.80759e-09	gnl3|gnl2|nol6|wdr3|nop58|imp4|xpo1b|eif6|fbl|wdr36|nhp2|utp15|dkc1|gar1|wdr75|nat10
Biosynthesis of amino acids	KEGG PATHWAY	dre01230	16	88	2.0127e-08	tat|got2a|got1|pfkmb|psph|idh2|cbsb|pgam1a|eno3|pgam2|tktb|phgdh|pah|aldh18a1|eno1a|tpi1b
Cell cycle	KEGG PATHWAY	dre04110	19	139	6.04821e-08	hdac1|ywhaz|skp2|bub3|rad21a|cdc25b|cdkn1ba|cdk4|ywhaqa|ywhaqb|mcm7|mcm6|mcm4|mcm3|rb1|pcna|gsk3ba|ywhae2|ywhabl
Cysteine and methionine metabolism	KEGG PATHWAY	dre00270	12	53	1.50648e-07	tat|got2a|dnmt3bb.1|dnmt1|dnmt3ab|enoph1|sms|srm|cbsb|mdh2|phgdh|got1
Spliceosome	KEGG PATHWAY	dre03040	18	134	1.69518e-07	usp39|snrpd1|hsc70|aqr|prpf19|sf3b4|lsm6|dhx15|srsf3b|prpf8|eftud2|ppil1|rbm22|srsf6a|sf3a3|snrpc|snrpa|eif4a3
DNA replication	KEGG PATHWAY	dre03030	10	38	5.04775e-07	pcna|mcm6|rfc4|rfc1|mcm7|pold1|mcm4|mcm3|lig1|rpa1
Glycolysis / Gluconeogenesis	KEGG PATHWAY	dre00010	13	77	8.95798e-07	pck2|dldh|pfkmb|eno3|pgm1|fbp2|pgam1a|dlat|gpib|adpgk|pgam2|eno1a|tpi1b
Mismatch repair	KEGG PATHWAY	dre03430	8	22	9.44482e-07	pcna|rfc4|msh2|rfc1|msh6|pold1|lig1|rpa1
RNA transport	KEGG PATHWAY	dre03013	18	158	1.5037e-06	nup93|kpnb1|tprb|sap18|fxr1|eif4g2b|nup210|sec13|xpo1b|pabpc4|paip1|prmt5|eif4a1a|eif4e1c|clns1a|eif5b|eif4a3|xpot
Herpes simplex virus 1 infection	KEGG PATHWAY	dre05168	19	188	3.92243e-06	mhc1uxa2|ifih1|tsc1b|hcfc1b|cd74a|calr3a|calr|pdia3|stat1b|stat1a|srsf3b|tab1|b2m|calr3b|srsf6a|ddx58|b2ml|tsc2|mhc1uea
Glycine, serine and threonine metabolism	KEGG PATHWAY	dre00260	9	45	1.30902e-05	dldh|gnmt|psph|cbsb|pgam1a|alas2|pgam2|dmgdh|phgdh
Tyrosine metabolism	KEGG PATHWAY	dre00350	8	34	1.43017e-05	tat|gstz1|hpdb|mif|got2a|fah|hgd|got1
Phenylalanine metabolism	KEGG PATHWAY	dre00360	6	16	1.96139e-05	tat|mif|got2a|hpdb|pah|got1
Phenylalanine, tyrosine and tryptophan biosynthesis	KEGG PATHWAY	dre00400	4	6	9.73101e-05	tat|pah|got1|got2a
Autophagy - animal	KEGG PATHWAY	dre04140	15	162	9.92445e-05	ulk2|zgc:73226|ctsla|tsc2|ctsd|irs1|raf1b|gabarapb|tsc1b|zfyve1|atg9a|atg9b|mtmr4|mtmr3|lamp1b
Citrate cycle (TCA cycle)	KEGG PATHWAY	dre00020	7	34	0.00010303	pck2|dldh|idh2|fh|dlat|mdh2|sdha
Starch and sucrose metabolism	KEGG PATHWAY	dre00500	7	36	0.000140924	ugp2a|gyg1a|pgm1|pygma|gys1|si|gpib
Phagosome	KEGG PATHWAY	dre04145	14	155	0.000212338	mhc1uea|ctsla|tubb4b|calr|tfr1a|calr3a|mhc1uxa2|tuba8l3|calr3b|tuba8l4|tuba8l|lamp1b|canx|tubb2b
N-Glycan biosynthesis	KEGG PATHWAY	dre00510	8	55	0.00028502	rpn1|ganab|mogs|alg6|rpn2|ddost|stt3b|stt3a
RNA degradation	KEGG PATHWAY	dre03018	10	87	0.000295743	cnot6l|tob1a|pfkmb|tob1b|hspa9|pabpc4|hspd1|eno3|eno1a|lsm6
Nucleotide excision repair	KEGG PATHWAY	dre03420	7	44	0.000420036	pcna|rad23ab|rfc4|rpa1|rfc1|pold1|lig1
Insulin signaling pathway	KEGG PATHWAY	dre04910	14	167	0.000428604	pck2|ppp1r3cb|tsc1b|fbp2|ppp1r3ab|irs1|ppargc1a|phkb|gys1|pygma|eif4e1c|gsk3ba|raf1b|tsc2
Glutathione metabolism	KEGG PATHWAY	dre00480	8	59	0.000436694	pgd|gpx7|idh2|sms|srm|rrm1|gpx1a|gstk1
Pyruvate metabolism	KEGG PATHWAY	dre00620	7	46	0.000533773	pck2|dldh|hagh|dlat|mdh2|me3|fh
Arginine and proline metabolism	KEGG PATHWAY	dre00330	8	61	0.000534002	ckmt2b|ckma|sms|srm|got2a|oat|aldh18a1|got1
Pentose phosphate pathway	KEGG PATHWAY	dre00030	6	33	0.000580321	pgd|pfkmb|pgm1|gpib|tktb|fbp2
Purine metabolism	KEGG PATHWAY	dre00230	13	154	0.000638811	impdh1b|entpd5a|hprt1|pgm1|adssl1|ampd1|nt5c1ab|rrm1|papss2b|gart|ak1|gmpr|adka
Cardiac muscle contraction	KEGG PATHWAY	dre04260	11	117	0.000723444	atp2a1l|atp2a1|atp2a2a|tpm4a|slc9a1b|atp1a1a.1|cox4i1l|si:ch1073-325m22.2|cox6b1|cox5b2|zgc:86599
Base excision repair	KEGG PATHWAY	dre03410	6	37	0.000989664	pcna|parp1|apex1|pold1|lig1|tdg.1
Cellular senescence	KEGG PATHWAY	dre04218	14	185	0.0010892	rbb4l|zgc:56235|raf1b|mhc1uxa2|rb1|slc25a4|rbbp4|cdk4|tsc1b|vdac3|vdac1|foxo3b|tsc2|mhc1uea
mRNA surveillance pathway	KEGG PATHWAY	dre03015	9	89	0.00135165	smg6|sympk|pabpc4|eif4a3|sap18|etf1b|cpsf3|cpsf2|cpsf1
Amino sugar and nucleotide sugar metabolism	KEGG PATHWAY	dre00520	7	58	0.00182437	ugp2a|pgm1|pgm3|gpib|pmm2|gfpt1|nansa
Focal adhesion	KEGG PATHWAY	dre04510	16	243	0.00194933	prkcaa|gsk3ba|pdgfra|tnc|col9a3|raf1b|mylpfa|actn1|rap1b|ctnnb1|col4a1|flnca|myl12.2|lamc3|tnn|lamb4
NOD-like receptor signaling pathway	KEGG PATHWAY	dre04621	12	156	0.0021181	zgc:56235|gabarapb|nlrx1|tab1|hsp90aa1.1|stat1b|stat1a|txnipa|shrprbck1r|vdac3|vdac1|zgc:56493
Alanine, aspartate and glutamate metabolism	KEGG PATHWAY	dre00250	6	44	0.00219944	got2a|rimkla|gfpt1|adssl1|got1|cad
One carbon pool by folate	KEGG PATHWAY	dre00670	4	18	0.00261864	aldh1l2|gart|aldh1l1|tyms
Pyrimidine metabolism	KEGG PATHWAY	dre00240	7	63	0.00279825	entpd5a|tyms|nt5c1ab|rrm1|tk1|dut|cad
Endocytosis	KEGG PATHWAY	dre04144	18	311	0.0039269	arf2b|ehd1b|pdgfra|ehd4|hsc70|pld1a|zgc:86896|ehd2a|mhc1uxa2|mhc1uea|tfr1a|capzb|ap2a1|arfgap1|clta|asap1a|fgfr2|ap2b1
Tight junction	KEGG PATHWAY	dre04530	14	217	0.00428986	pcna|hspa4a|actn1|sympk|tuba8l4|myh11a|myh10|tuba8l3|actr2a|myhb|myl12.2|myhz2|cdk4|tuba8l
Gap junction	KEGG PATHWAY	dre04540	10	129	0.00457803	prkcaa|pdgfra|tubb4b|cx43|tuba8l3|raf1b|tuba8l4|tuba8l|gnaia|tubb2b
PPAR signaling pathway	KEGG PATHWAY	dre03320	7	73	0.00588877	pck2|adipoqa|pparab|me3|acadl|acadm|plin1
Necroptosis	KEGG PATHWAY	dre04217	12	179	0.00595203	zgc:56235|hsp90aa1.1|h2afx|stat1b|stat1a|slc25a4|parp1|shrprbck1r|stat5a|vdac3|vdac1|pygma
FoxO signaling pathway	KEGG PATHWAY	dre04068	11	167	0.00928121	pck2|zgc:73226|skp2|cdkn1ba|irs1|raf1b|prmt1|gabarapb|bcl6aa|fbxo32|foxo3b
Fructose and mannose metabolism	KEGG PATHWAY	dre00051	5	43	0.00930878	pmm2|pfkfb3|pfkmb|fbp2|tpi1b
Mitophagy - animal	KEGG PATHWAY	dre04137	7	83	0.0110117	zgc:73226|tfeb|gabarapb|mitfb|atg9a|atg9b|foxo3b
Aminoacyl-tRNA biosynthesis	KEGG PATHWAY	dre00970	6	64	0.01155	cars|farsa|farsb|rars|yars|sars
Biosynthesis of unsaturated fatty acids	KEGG PATHWAY	dre01040	4	29	0.0115937	tecra|hacd2|hsd17b4|acot20
Folate biosynthesis	KEGG PATHWAY	dre00790	4	30	0.0128649	gch2|pah|qdpra|pcbd1
Fatty acid metabolism	KEGG PATHWAY	dre01212	6	67	0.0140197	hacd2|acadl|hadhaa|tecra|hsd17b4|acadm
Autophagy - other	KEGG PATHWAY	dre04136	4	32	0.0156653	ulk2|atg9a|atg9b|gabarapb
Galactose metabolism	KEGG PATHWAY	dre00052	4	33	0.0171981	si|ugp2a|pfkmb|pgm1
Calcium signaling pathway	KEGG PATHWAY	dre04020	15	288	0.0185158	ryr1a|prkcaa|pdgfra|zgc:56235|atp2a1|atp2a2a|casq1b|adrb2b|atp2a1l|phkb|stim2a|ryr1b|vdac3|vdac1|slc25a4
mTOR signaling pathway	KEGG PATHWAY	dre04150	11	186	0.0185831	ulk2|prkcaa|skp2|tsc1b|sesn2|sec13|irs1|raf1b|eif4e1c|gsk3ba|tsc2
Fatty acid elongation	KEGG PATHWAY	dre00062	4	34	0.0188212	tecra|hacd2|acot20|hadhaa
Lysine degradation	KEGG PATHWAY	dre00310	6	73	0.0200178	dldh|gcdhb|hadhaa|si:ch211-114l13.7|ezh2|prdm2a
Wnt signaling pathway	KEGG PATHWAY	dre04310	11	189	0.0205256	sfrp2|prkcaa|ruvbl1|axin2|psen1|ctnnb1|daam1b|gpc4|sfrp1a|gsk3ba|vangl2
Apoptosis	KEGG PATHWAY	dre04210	10	167	0.0224489	lmnb2|lmnb1|ctsla|tuba8l4|ctsd|parp1|tuba8l3|raf1b|mcl1a|tuba8l
2-Oxocarboxylic acid metabolism	KEGG PATHWAY	dre01210	3	20	0.0232305	got2a|idh2|got1
p53 signaling pathway	KEGG PATHWAY	dre04115	6	79	0.0275567	sesn1|sesn2|cd82a|zmat3|cdk4|tsc2
Protein export	KEGG PATHWAY	dre03060	3	22	0.0289986	srp68|hspa5|srp14
Apelin signaling pathway	KEGG PATHWAY	dre04371	10	178	0.032187	ryr1a|mef2aa|ryr1b|slc9a1b|ppargc1a|gnaia|raf1b|gabarapb|mef2cb|plin1
Peroxisome	KEGG PATHWAY	dre04146	6	88	0.0420281	crata|idh2|ech1|gstk1|hsd17b4|phyh
Drug metabolism - other enzymes	KEGG PATHWAY	dre00983	5	66	0.0429267	dut|hprt1|impdh1b|rrm1|tk1
Ferroptosis	KEGG PATHWAY	dre04216	4	45	0.0429279	map1lc3a|vdac3|tfr1a|ncoa4
ECM-receptor interaction	KEGG PATHWAY	dre04512	6	89	0.043882	col4a1|col9a3|tnc|lamc3|tnn|lamb4
Fatty acid degradation	KEGG PATHWAY	dre00071	4	46	0.0457021	gcdhb|acadl|acadm|hadhaa
Ubiquinone and other terpenoid-quinone biosynthesis	KEGG PATHWAY	dre00130	2	11	0.0466355	tat|hpdb
Ubiquitin mediated proteolysis	KEGG PATHWAY	dre04120	8	143	0.0529022	ube2na|klhl13|skp2|prpf19|ube2d2|sae1|herc2|uba2
Porphyrin and chlorophyll metabolism	KEGG PATHWAY	dre00860	3	31	0.0632328	hmox2a|alas2|fech
Glycerophospholipid metabolism	KEGG PATHWAY	dre00564	6	101	0.0701047	pla2g15|pld1a|lypla2|selenoi|pnpla7b|gpd1b
AGE-RAGE signaling pathway in diabetic complications	KEGG PATHWAY	dre04933	7	127	0.0716152	prkcaa|cdkn1ba|stat1b|stat1a|stat5a|cdk4|col4a1
Valine, leucine and isoleucine degradation	KEGG PATHWAY	dre00280	4	55	0.0750091	dldh|mut|acadm|hadhaa
Propanoate metabolism	KEGG PATHWAY	dre00640	3	34	0.0774554	dldh|mut|hadhaa
Selenocompound metabolism	KEGG PATHWAY	dre00450	2	16	0.083783	papss2b|sephs1
Glyoxylate and dicarboxylate metabolism	KEGG PATHWAY	dre00630	3	37	0.0929378	dldh|mut|mdh2
beta-Alanine metabolism	KEGG PATHWAY	dre00410	3	37	0.0929378	sms|hadhaa|srm
RIG-I-like receptor signaling pathway	KEGG PATHWAY	dre04622	4	62	0.102949	ifih1|nlrx1|ddx58|ddx3xb
ABC transporters	KEGG PATHWAY	dre02010	3	39	0.103908	abcc4|abcc5|abcc1
Oxidative phosphorylation	KEGG PATHWAY	dre00190	7	140	0.104107	ppa1b|si:ch1073-325m22.2|cox4i1l|sdha|cox6b1|cox5b2|zgc:86599
Adipocytokine signaling pathway	KEGG PATHWAY	dre04920	5	91	0.118394	pck2|pparab|irs1|adipoqa|ppargc1a
Regulation of actin cytoskeleton	KEGG PATHWAY	dre04810	11	271	0.143831	pdgfra|zgc:86896|pfn2l|slc9a1b|actn1|raf1b|cxcl12b|cfl1|mylpfa|myl12.2|fgfr2
Adherens junction	KEGG PATHWAY	dre04520	5	98	0.146445	ctnnb1|actn1|ptprb|yes1|lmo7a
Arginine biosynthesis	KEGG PATHWAY	dre00220	2	25	0.164544	got2a|got1
Adrenergic signaling in cardiomyocytes	KEGG PATHWAY	dre04261	9	219	0.165769	prkcaa|adrb2b|atp2a1l|atp2a1|atp2a2a|tpm4a|slc9a1b|atp1a1a.1|gnaia
Tryptophan metabolism	KEGG PATHWAY	dre00380	3	50	0.171964	dldh|gcdhb|hadhaa
ErbB signaling pathway	KEGG PATHWAY	dre04012	5	106	0.181576	prkcaa|gsk3ba|stat5a|cdkn1ba|raf1b
Melanogenesis	KEGG PATHWAY	dre04916	6	139	0.199019	prkcaa|gnaia|ctnnb1|mitfb|gsk3ba|raf1b
Proteasome	KEGG PATHWAY	dre03050	3	56	0.213242	psmc1b|psmd11a|psme4a
Phosphonate and phosphinate metabolism	KEGG PATHWAY	dre00440	1	8	0.218358	selenoi
Lysosome	KEGG PATHWAY	dre04142	6	146	0.228953	pla2g15|ctsla|ap1m1|ctsd|clta|lamp1b
Nicotinate and nicotinamide metabolism	KEGG PATHWAY	dre00760	2	32	0.233632	nnt|nt5c1ab
Notch signaling pathway	KEGG PATHWAY	dre04330	3	61	0.249068	hdac1|psen1|dll4
Sulfur metabolism	KEGG PATHWAY	dre00920	1	10	0.260007	papss2b
Homologous recombination	KEGG PATHWAY	dre03440	2	40	0.314056	pold1|rpa1
Cell adhesion molecules (CAMs)	KEGG PATHWAY	dre04514	5	140	0.35423	pecam1|cd99l2|mpz|mhc1uea|mhc1uxa2
Thiamine metabolism	KEGG PATHWAY	dre00730	1	15	0.354686	ak1
Progesterone-mediated oocyte maturation	KEGG PATHWAY	dre04914	4	108	0.358167	cdc25b|gnaia|hsp90aa1.1|raf1b
Ether lipid metabolism	KEGG PATHWAY	dre00565	2	45	0.363499	selenoi|pld1a
Arachidonic acid metabolism	KEGG PATHWAY	dre00590	2	47	0.382909	gpx1a|gpx7
Oocyte meiosis	KEGG PATHWAY	dre04114	5	146	0.386378	ywhaz|ywhae2|ywhaqa|ywhaqb|ywhabl
Phosphatidylinositol signaling system	KEGG PATHWAY	dre04070	4	113	0.388834	prkcaa|mtmr4|mtmr3|ppip5k1a
Fanconi anemia pathway	KEGG PATHWAY	dre03460	2	51	0.420924	usp1|rpa1
Nitrogen metabolism	KEGG PATHWAY	dre00910	1	19	0.42164	cahz
Glycosaminoglycan biosynthesis - chondroitin sulfate / dermatan sulfate	KEGG PATHWAY	dre00532	1	21	0.452467	chst7
Primary bile acid biosynthesis	KEGG PATHWAY	dre00120	1	21	0.452467	hsd17b4
Inositol phosphate metabolism	KEGG PATHWAY	dre00562	3	90	0.46094	mtmr4|mtmr3|tpi1b
Hedgehog signaling pathway	KEGG PATHWAY	dre04340	2	56	0.466682	smo|gsk3ba
Terpenoid backbone biosynthesis	KEGG PATHWAY	dre00900	1	22	0.46726	zmpste24
Glycosylphosphatidylinositol (GPI)-anchor biosynthesis	KEGG PATHWAY	dre00563	1	22	0.46726	gpaa1
Pentose and glucuronate interconversions	KEGG PATHWAY	dre00040	1	22	0.46726	ugp2a
Other glycan degradation	KEGG PATHWAY	dre00511	1	24	0.495658	neu3.3
Butanoate metabolism	KEGG PATHWAY	dre00650	1	24	0.495658	hadhaa
Sphingolipid metabolism	KEGG PATHWAY	dre00600	2	60	0.501702	neu3.3|degs1
Toll-like receptor signaling pathway	KEGG PATHWAY	dre04620	3	97	0.508947	tab1|stat1b|stat1a
Salmonella infection	KEGG PATHWAY	dre05132	3	97	0.508947	zgc:86896|flnca|pfn2l
Other types of O-glycan biosynthesis	KEGG PATHWAY	dre00514	1	29	0.560214	si:ch211-114l13.7
Glycosaminoglycan biosynthesis - heparan sulfate / heparin	KEGG PATHWAY	dre00534	1	30	0.572098	ext1c
MAPK signaling pathway	KEGG PATHWAY	dre04010	10	373	0.587045	prkcaa|pdgfra|hsc70|cdc25b|tab1|rap1b|raf1b|flnca|mef2cb|fgfr2
Drug metabolism - cytochrome P450	KEGG PATHWAY	dre00982	1	34	0.616514	gstk1
VEGF signaling pathway	KEGG PATHWAY	dre04370	2	76	0.626115	prkcaa|raf1b
Metabolism of xenobiotics by cytochrome P450	KEGG PATHWAY	dre00980	1	37	0.646777	gstk1
Vascular smooth muscle contraction	KEGG PATHWAY	dre04270	4	160	0.649372	prkcaa|adma|calcrl2|raf1b
C-type lectin receptor signaling pathway	KEGG PATHWAY	dre04625	3	122	0.659561	stat1b|stat1a|raf1b
Intestinal immune network for IgA production	KEGG PATHWAY	dre04672	1	39	0.665614	cxcl12b
Retinol metabolism	KEGG PATHWAY	dre00830	1	40	0.674653	bco1
GnRH signaling pathway	KEGG PATHWAY	dre04912	3	126	0.680291	prkcaa|raf1b|pld1a
Cytosolic DNA-sensing pathway	KEGG PATHWAY	dre04623	1	42	0.692006	ddx58
Cytokine-cytokine receptor interaction	KEGG PATHWAY	dre04060	2	195	0.970888	epor|cxcl12b
Ribosome	KEGG PATHWAY	dre03010	1	134	0.975343	mrpl35
Neuroactive ligand-receptor interaction	KEGG PATHWAY	dre04080	4	499	0.999448	adrb2b|thrb|adma|calcrl2
